# Supplementary material for: A compendium of multi-omic sequence information from the Saanich Inlet water column
Source: Sci Data. 2017 Oct 31;4:170160. doi: 10.1038/sdata.2017.160 (PMC5663217; doi:10.1038/sdata.2017.160)
Supplement: Supplementary file 1 [file sdata2017160-isa1.zip]

Archive with 6 entries (6 files):
- i_Investigation.txt
- s_study_Hallam.txt
- a_metagenomics_Hallam.txt
- a_metatranscriptomics_Hallam.txt
- a_ssRNA_Hallam.txt
- a_metaproteomics_Hallam.txt
