# Supplementary material for: A compendium of multi-omic sequence information from the Saanich Inlet water column
Source: Sci Data. 2017 Oct 31;4:170160. doi: 10.1038/sdata.2017.160 (PMC5663217; doi:10.1038/sdata.2017.160)
Supplement: Supplementary file 1 [file sdata2017160-isa1.zip › i_Investigation.txt]

# Investigation File generated for Scientific Data with Investigation File Authoring Tool version 0.1.0 on 14/09/2017 - This metadata file is CC0									
ONTOLOGY SOURCE REFERENCE
Term Source Name	NCBITAXON	GAZ	ENVO	UO	BAO	OBI	ERO	CHEBI	EFO
Term Source File	http://data.bioontology.org/ontologies/NCBITAXON	http://data.bioontology.org/ontologies/GAZ	http://data.bioontology.org/ontologies/ENVO	http://data.bioontology.org/ontologies/UO	http://data.bioontology.org/ontologies/BAO	http://data.bioontology.org/ontologies/OBI	http://data.bioontology.org/ontologies/ERO	http://data.bioontology.org/ontologies/CHEBI	http://data.bioontology.org/ontologies/EFO
Term Source Version	2016AB	$Revision: 1.512 $		unknown	2	18/08/2014	02/08/2013	153	2.87
Term Source Description	National Center for Biotechnology Information (NCBI) Organismal Classification	Gazetteer	Environment Ontology	Units of Measurement Ontology	BioAssay Ontology	Ontology for Biomedical Investigations	Eagle-I Research Resource Ontology	Chemical Entities of Biological Interest Ontology	Experimental Factor Ontology
INVESTIGATION
Investigation Identifier									
Investigation Title									
Investigation Description									
Investigation Submission Date									
Investigation Public Release Date									
INVESTIGATION PUBLICATIONS
Investigation PubMed ID									
Investigation Publication DOI									
Investigation Publication Author List									
Investigation Publication Title									
Investigation Publication Status									
Investigation Publication Status Term Accession Number									
Investigation Publication Status Term Source REF									
INVESTIGATION CONTACTS
Investigation Person Last Name									
Investigation Person Mid Initials									
Investigation Person First Name									
Investigation Person Address									
Investigation Person Phone									
Investigation Person Fax									
Investigation Person Email									
Investigation Person Affiliation									
Investigation Person Roles									
Investigation Person Roles Term Accession Number									
Investigation Person Roles Term Source REF									
STUDY
Study Identifier	10.1038/sdata.2017.160								
Study Title	A compendium of multi-omic sequence information from the Saanich                    Inlet water column								
Study Submission Date	02/02/2017								
Study Public Release Date	31/10/2017								
Study Description	http://www.nature.com/articles/sdata2017160#abstract								
Study File Name	s_study_Hallam.txt								
Comment[Subject Keywords]	///;//;///;//;//								
Comment[Manuscript Licence]	CC BY-4.0								
Comment[Experimental Metadata Licence]	CC0								
Comment[Supplementary Information File Name]		Supplementary Table S1	Supplementary Table S2						
Comment[Supplementary Information File Type]	x-zip-compressed	vnd.openxmlformats-officedocument.spreadsheetml.sheet	vnd.openxmlformats-officedocument.spreadsheetml.sheet						
Comment[Supplementary Information File URL]	http://www.nature.com/articles/sdata2017160#supplementary-information	http://www.nature.com/articles/sdata2017160#supplementary-information	http://www.nature.com/articles/sdata2017160#supplementary-information						
Comment[Data Repository]	NCBI Sequence Read Archive;PRIDE								
Comment[Data Record Accession]	SRP043213;PXD004433								
Comment[Data Record URI]	https://trace.ncbi.nlm.nih.gov/Traces/sra/?study=SRP043213;https://www.ebi.ac.uk/pride/archive/projects/PXD004433								
STUDY DESIGN DESCRIPTORS
Study Design Type	time series design	observation design	data integration objective						
Study Design Type Term Accession Number	OBI:0500020	OBI:0300311	ERO:0100092						
Study Design Type Term Source REF	OBI	OBI	ERO						
STUDY PUBLICATIONS
Study PubMed ID									
Study Publication DOI	doi: 10.1111/j.1462-2920.2009.02058.x	doi:10.1038/s41467-017-01376-9							
Study Publication Author List									
Study Publication Title									
Study Publication Status	published	published							
Study Publication Status Term Accession Number									
Study Publication Status Term Source REF									
STUDY FACTORS
Study Factor Name	sampling depth	temporal sampling range	RNA tag						
Study Factor Type	sampling depth	temporal_interval	protocol						
Study Factor Type Term Accession Number		http://www.ifomis.org/bfo/1.1/span#TemporalInterval	OBI:0000272						
Study Factor Type Term Source REF		ERO	OBI						
STUDY ASSAYS
Study Assay Measurement Type	metagenomics analysis	transcription profiling assay	ribosomal RNA	protein sequencing by tandem mass spectrometry assay					
Study Assay Measurement Type Term Accession Number	ERO:0000657	OBI:0000424	CHEBI:18111	OBI:0001923					
Study Assay Measurement Type Term Source REF	ERO	OBI	CHEBI	OBI					
Study Assay Technology Type	DNA sequencing	RNA sequencing	DNA sequencing	liquid chromatography-tandem mass spectrometry					
Study Assay Technology Type Term Accession Number	OBI:0000626	OBI:0001177	OBI:0000626	CHMO:0000701					
Study Assay Technology Type Term Source REF	OBI	OBI	OBI	OBI					
Study Assay Technology Platform									
Study Assay File Name	a_metagenomics_Hallam.txt	a_metatranscriptomics_Hallam.txt	a_ssRNA_Hallam.txt	a_metaproteomics_Hallam.txt					
STUDY PROTOCOLS
Study Protocol Name	Environmental sampling	"Environmental DNA, RNA and protein extraction"	Environmental DNA and RNA sequencing	Environmental protein sequencing					
Study Protocol Type	selection	sample preparation for assay	nucleic acid sequencing protocol	protein sequencing by tandem mass spectrometry assay					
Study Protocol Type Term Accession Number	OBI:0001928	OBI:0000073	http://www.ebi.ac.uk/efo/EFO_0004170	OBI:0001923					
Study Protocol Type Term Source REF	OBI	OBI	EFO	OBI					
Study Protocol Description									
Study Protocol URI									
Study Protocol Version									
Study Protocol Parameters Name			manufacturer; instrument						
Study Protocol Parameters Name Term Accession Number									
Study Protocol Parameters Name Term Source REF									
Study Protocol Components Name									
Study Protocol Components Type									
Study Protocol Components Type Term Accession Number									
Study Protocol Components Type Term Source REF									
STUDY CONTACTS
Study Person Last Name	Hawley	Torres-Beltrán	Zaikova	Walsh	Mueller	Scofield	Kheirandish	Payne	Pakhomova	Bhatia	Shevchuk	Gies	Fairley	Malfatti	Norbeck	Brewer	Pasa-Tolic	del Rio	Suttle	Tringe	Hallam
Study Person First Name	Alyse K.	Mónica	Elena	David A.	Andreas	Melanie	Sam	Chris	Larysa	Maya	Olena	Esther A.	Diane	Stephanie A.	Angela D.	Heather M.	Ljiljana	Tijana Glavina	Curtis A.	Susannah	Steven J.
Study Person Mid Initials																					
Study Person Email	""	""	""	""	""	""	""	""	""	""	""	""	""	""	""	""	""	""	""	""	shallam@mail.ubc.ca
Study Person Phone																					
Study Person Fax																					
Study Person Address																					
Study Person Affiliation	Department of Microbiology and Immunology, University of                    British Columbia, Vancouver, British                    Columbia, Canada V63 1Z3	Department of Microbiology and Immunology, University of                    British Columbia, Vancouver, British                    Columbia, Canada V63 1Z3	Department of Biology, Georgetown University,                    Washington, District Of Columbia 20057,                    USA	Department of Biology, Concordia University,                    Montreal, Quebec, Canada H4B 1R6	Department of Microbiology and Immunology, University of                    British Columbia, Vancouver, British                    Columbia, Canada V63 1Z3	Department of Microbiology and Immunology, University of                    British Columbia, Vancouver, British                    Columbia, Canada V63 1Z3	Department of Microbiology and Immunology, University of                    British Columbia, Vancouver, British                    Columbia, Canada V63 1Z3	Earth, Ocean and Atmospheric Sciences, University of British                    Columbia, Vancouver,                    British Columbia, Canada                    V6T 1Z4	Earth, Ocean and Atmospheric Sciences, University of British                    Columbia, Vancouver,                    British Columbia, Canada                    V6T 1Z4	Department of Microbiology and Immunology, University of                    British Columbia, Vancouver, British                    Columbia, Canada V63 1Z3	Department of Microbiology and Immunology, University of                    British Columbia, Vancouver, British                    Columbia, Canada V63 1Z3	Department of Civil Engineering, University of British                    Columbia, Vancouver,                    British Columbia, Canada                    V6T 1Z4	Department of Microbiology and Immunology, University of                    British Columbia, Vancouver, British                    Columbia, Canada V63 1Z3	Department of Energy Joint Genome Institute,                    Walnut Creek, California 94598, USA	Biological and Computational Sciences Division, Pacific                    Northwest National Laboratory, Richland, Washington                99352, USA	Biological and Computational Sciences Division, Pacific                    Northwest National Laboratory, Richland, Washington                99352, USA	Biological and Computational Sciences Division, Pacific                    Northwest National Laboratory, Richland, Washington                99352, USA	Department of Energy Joint Genome Institute,                    Walnut Creek, California 94598, USA	Department of Microbiology and Immunology, University of                    British Columbia, Vancouver, British                    Columbia, Canada V63 1Z3	Department of Energy Joint Genome Institute,                    Walnut Creek, California 94598, USA	Department of Microbiology and Immunology, University of                    British Columbia, Vancouver, British                    Columbia, Canada V63 1Z3
Study Person Roles																					
Study Person Roles Term Accession Number																					
Study Person Roles Term Source REF																					
Comment[Study Person ORCID]	0000-0002-3516-4043																				
Comment[Funder]																					
Comment[FundRef ID]																					
Comment[Funder Term Source REF]																					
Comment[Grant Identifier]																					
