# Supplementary material for: A compendium of multi-omic sequence information from the Saanich Inlet water column
Source: Sci Data. 2017 Oct 31;4:170160. doi: 10.1038/sdata.2017.160 (PMC5663217; doi:10.1038/sdata.2017.160)
Supplement: Supplementary file 1 [file sdata2017160-isa1.zip › s_study_Hallam.txt]

Source Name	Characteristics[organism]	Term Source REF	Term Accession Number	Characteristics[geographical location]	Term Source REF	Term Accession Number	Characteristics[environment type]	Term Source REF	Term Accession Number	Characteristics[latitude]	Unit	Term Source REF	Term Accession Number	Characteristics[longitude]	Unit	Term Source REF	Term Accession Number	Protocol REF	Protocol REF	Sample Name	Material Type	Term Source REF	Term Accession Number	Factor Value[sampling depth]	Factor Value[temporal sampling range]	Factor Value[RNA tag]
Saanich Inlet time series_station S3	marine metagenome	NCBITAXON	NCBITaxon:408172	Saanich Inlet	GAZ	GAZ:00002577	coastal sea water	ENVO	ENVO:00002150	48.59166667	degree	UO	UO:0000185	-123.505	degree	UO	UO:0000185	Environmental sampling	Environmental DNA, RNA and protein extraction	LV_genomic DNA_S3	genomic DNA	BAO	BAO:0000316	10; 100; 120; 135; 150; 200 metres	2006-02-18/2014-10-08	LV PyroTag; LV iTag; LV_PF iTag; HR PyroTag; HR iTag
Saanich Inlet time series_station S3	marine metagenome	NCBITAXON	NCBITaxon:408172	Saanich Inlet	GAZ	GAZ:00002577	coastal sea water	ENVO	ENVO:00002150	48.59166667	degree	UO	UO:0000185	-123.505	degree	UO	UO:0000185	Environmental sampling	Environmental DNA, RNA and protein extraction	HR_genomic DNA_S3	genomic DNA	BAO	BAO:0000316	10; 20; 40; 60; 75; 80; 90; 97; 100; 110; 120; 135; 150; 165; 185; 200 metres	2006-02-18/2014-10-08	LV PyroTag; LV iTag; LV_PF iTag; HR PyroTag; HR iTag
Saanich Inlet time series_station S3	marine metagenome	NCBITAXON	NCBITaxon:408172	Saanich Inlet	GAZ	GAZ:00002577	coastal sea water	ENVO	ENVO:00002150	48.59166667	degree	UO	UO:0000185	-123.505	degree	UO	UO:0000185	Environmental sampling	Environmental DNA, RNA and protein extraction	LV_total RNA_S3	RNA	BAO	BAO:0000270	10; 100; 120; 135; 150; 200 metres	2006-02-18/2014-10-08
Saanich Inlet time series_station S3	marine metagenome	NCBITAXON	NCBITaxon:408172	Saanich Inlet	GAZ	GAZ:00002577	coastal sea water	ENVO	ENVO:00002150	48.59166667	degree	UO	UO:0000185	-123.505	degree	UO	UO:0000185	Environmental sampling	Environmental DNA, RNA and protein extraction	LV_total protein_S3	protein	BAO	BAO:0000175	10; 100; 120; 135; 150; 200 metres	2008-04/2011-02
Saanich Inlet time series_station S2	marine metagenome	NCBITAXON	NCBITaxon:408172	Saanich Inlet	GAZ	GAZ:00002577	coastal sea water	ENVO	ENVO:00002150	48.55	degree	UO	UO:0000185	-123.533	degree	UO	UO:0000185	Environmental sampling	Environmental DNA, RNA and protein extraction	LV_genomic DNA_S2	genomic DNA	BAO	BAO:0000316	100; 130; 150; 200 metres	2009-09	LV PyroTag; LV iTag; LV_PF iTag; HR PyroTag; HR iTag
Saanich Inlet time series_station S2	marine metagenome	NCBITAXON	NCBITaxon:408172	Saanich Inlet	GAZ	GAZ:00002577	coastal sea water	ENVO	ENVO:00002150	48.55	degree	UO	UO:0000185	-123.533	degree	UO	UO:0000185	Environmental sampling	Environmental DNA, RNA and protein extraction	LV_total protein_S2	protein	BAO	BAO:0000175	10; 100; 120; 135; 150; 200 metres	2008-04/2011-02
Saanich Inlet time series_station S4	marine metagenome	NCBITAXON	NCBITaxon:408172	Saanich Inlet	GAZ	GAZ:00002577	coastal sea water	ENVO	ENVO:00002150	48.64	degree	UO	UO:0000185	-123.505	degree	UO	UO:0000185	Environmental sampling	Environmental DNA, RNA and protein extraction	LV_genomic DNA_S4	genomic DNA	BAO	BAO:0000316	100; 130; 150; 200 metres	2009-09	LV PyroTag; LV iTag; LV_PF iTag; HR PyroTag; HR iTag
Saanich Inlet time series_station S4	marine metagenome	NCBITAXON	NCBITaxon:408172	Saanich Inlet	GAZ	GAZ:00002577	coastal sea water	ENVO	ENVO:00002150	48.64	degree	UO	UO:0000185	-123.505	degree	UO	UO:0000185	Environmental sampling	Environmental DNA, RNA and protein extraction	LV_total protein_S4	protein	BAO	BAO:0000175	10; 100; 120; 135; 150; 200 metres	2008-04/2011-02
