# Supplementary material for: A compendium of multi-omic sequence information from the Saanich Inlet water column
Source: Sci Data. 2017 Oct 31;4:170160. doi: 10.1038/sdata.2017.160 (PMC5663217; doi:10.1038/sdata.2017.160)
Supplement: Supplementary file 1 [file sdata2017160-isa1.zip › a_metagenomics_Hallam.txt]

Sample Name	Protocol REF	Comment[BioSample ID]	Comment[library name]	Parameter Value[manufacturer]	Parameter Value[instrument]	Assay Name	Raw Data File	Comment[Data Repository]	Comment[Data Record Accession]	Comment[Data Record URI]
LV_genomic DNA_S3	Environmental DNA and RNA sequencing	SAMN05224397	INBB	ILLUMINA	Illumina HiSeq 2000	SRR3724645	SRX1881747	NCBI Sequence Read Archive	SRP043213	https://trace.ncbi.nlm.nih.gov/Traces/sra/?study=SRP043213
LV_genomic DNA_S3	Environmental DNA and RNA sequencing	SAMN05224401	INBY	ILLUMINA	Illumina HiSeq 2000	SRR3724646	SRX1881748	NCBI Sequence Read Archive	SRP043213	https://trace.ncbi.nlm.nih.gov/Traces/sra/?study=SRP043213
LV_genomic DNA_S3	Environmental DNA and RNA sequencing	SAMN05224490	INCX	ILLUMINA	Illumina HiSeq 2000	SRR3724647	SRX1881749	NCBI Sequence Read Archive	SRP043213	https://trace.ncbi.nlm.nih.gov/Traces/sra/?study=SRP043213
LV_genomic DNA_S3	Environmental DNA and RNA sequencing	SAMN05224491	INFC	ILLUMINA	Illumina HiSeq 2000	SRR3724648	SRX1881750	NCBI Sequence Read Archive	SRP043213	https://trace.ncbi.nlm.nih.gov/Traces/sra/?study=SRP043213
LV_genomic DNA_S3	Environmental DNA and RNA sequencing	SAMN05224492	INFN	ILLUMINA	Illumina HiSeq 2000	SRR3725015	SRX1882007	NCBI Sequence Read Archive	SRP043213	https://trace.ncbi.nlm.nih.gov/Traces/sra/?study=SRP043213
LV_genomic DNA_S3	Environmental DNA and RNA sequencing	SAMN05224410	INAW	ILLUMINA	Illumina HiSeq 2000	SRR3725054	SRX1882307	NCBI Sequence Read Archive	SRP043213	https://trace.ncbi.nlm.nih.gov/Traces/sra/?study=SRP043213
LV_genomic DNA_S3	Environmental DNA and RNA sequencing	SAMN05224433	INBC	ILLUMINA	Illumina HiSeq 2000	SRR3725353	SRX1882347	NCBI Sequence Read Archive	SRP043213	https://trace.ncbi.nlm.nih.gov/Traces/sra/?study=SRP043213
LV_genomic DNA_S3	Environmental DNA and RNA sequencing	SAMN05224466	INFU	ILLUMINA	Illumina HiSeq 2000	SRR3725354	SRX1882348	NCBI Sequence Read Archive	SRP043213	https://trace.ncbi.nlm.nih.gov/Traces/sra/?study=SRP043213
LV_genomic DNA_S3	Environmental DNA and RNA sequencing	SAMN05224467	IIZS	ILLUMINA	Illumina HiSeq 2000	SRR3725355	SRX1882349	NCBI Sequence Read Archive	SRP043213	https://trace.ncbi.nlm.nih.gov/Traces/sra/?study=SRP043213
LV_genomic DNA_S3	Environmental DNA and RNA sequencing	SAMN05224473	INBP	ILLUMINA	Illumina HiSeq 2000	SRR3725726	SRX1882695	NCBI Sequence Read Archive	SRP043213	https://trace.ncbi.nlm.nih.gov/Traces/sra/?study=SRP043213
LV_genomic DNA_S3	Environmental DNA and RNA sequencing	SAMN05224478	INBZ	ILLUMINA	Illumina HiSeq 2000	SRR3725727	SRX1882696	NCBI Sequence Read Archive	SRP043213	https://trace.ncbi.nlm.nih.gov/Traces/sra/?study=SRP043213
LV_genomic DNA_S3	Environmental DNA and RNA sequencing	SAMN05224439	INCO	ILLUMINA	Illumina HiSeq 2000	SRR3725728	SRX1882697	NCBI Sequence Read Archive	SRP043213	https://trace.ncbi.nlm.nih.gov/Traces/sra/?study=SRP043213
LV_genomic DNA_S3	Environmental DNA and RNA sequencing	SAMN05224438	INCS	ILLUMINA	Illumina HiSeq 2000	SRR3725729	SRX1882698	NCBI Sequence Read Archive	SRP043213	https://trace.ncbi.nlm.nih.gov/Traces/sra/?study=SRP043213
LV_genomic DNA_S3	Environmental DNA and RNA sequencing	SAMN05224444	INCP	ILLUMINA	Illumina HiSeq 2000	SRR3725730	SRX1882699	NCBI Sequence Read Archive	SRP043213	https://trace.ncbi.nlm.nih.gov/Traces/sra/?study=SRP043213
LV_genomic DNA_S3	Environmental DNA and RNA sequencing	SAMN05224474	INFO	ILLUMINA	Illumina HiSeq 2000	SRR3725731	SRX1882700	NCBI Sequence Read Archive	SRP043213	https://trace.ncbi.nlm.nih.gov/Traces/sra/?study=SRP043213
LV_genomic DNA_S3	Environmental DNA and RNA sequencing	SAMN05224479	WUGG	ILLUMINA	Illumina HiSeq 2000	SRR3719478	SRX1878046	NCBI Sequence Read Archive	SRP043213	https://trace.ncbi.nlm.nih.gov/Traces/sra/?study=SRP043213
LV_genomic DNA_S3	Environmental DNA and RNA sequencing	SAMN05224480	WUGN	ILLUMINA	Illumina HiSeq 2000	SRR3719504	SRX1878047	NCBI Sequence Read Archive	SRP043213	https://trace.ncbi.nlm.nih.gov/Traces/sra/?study=SRP043213
LV_genomic DNA_S3	Environmental DNA and RNA sequencing	SAMN05224481	WUGO	ILLUMINA	Illumina HiSeq 2000	SRR3719505	SRX1878048	NCBI Sequence Read Archive	SRP043213	https://trace.ncbi.nlm.nih.gov/Traces/sra/?study=SRP043213
LV_genomic DNA_S3	Environmental DNA and RNA sequencing	SAMN05224482	WUGP	ILLUMINA	Illumina HiSeq 2000	SRR3719506	SRX1878049	NCBI Sequence Read Archive	SRP043213	https://trace.ncbi.nlm.nih.gov/Traces/sra/?study=SRP043213
LV_genomic DNA_S3	Environmental DNA and RNA sequencing	SAMN05224483	WUGS	ILLUMINA	Illumina HiSeq 2000	SRR3719510	SRX1878054	NCBI Sequence Read Archive	SRP043213	https://trace.ncbi.nlm.nih.gov/Traces/sra/?study=SRP043213
LV_genomic DNA_S3	Environmental DNA and RNA sequencing	SAMN05224486	WUGT	ILLUMINA	Illumina HiSeq 2000	SRR3719511	SRX1878055	NCBI Sequence Read Archive	SRP043213	https://trace.ncbi.nlm.nih.gov/Traces/sra/?study=SRP043213
LV_genomic DNA_S3	Environmental DNA and RNA sequencing	SAMN05224429	WUGW	ILLUMINA	Illumina HiSeq 2000	SRR3719533	SRX1878056	NCBI Sequence Read Archive	SRP043213	https://trace.ncbi.nlm.nih.gov/Traces/sra/?study=SRP043213
LV_genomic DNA_S3	Environmental DNA and RNA sequencing	SAMN05224487	WUGU	ILLUMINA	Illumina HiSeq 2000	SRR3719534	SRX1878057	NCBI Sequence Read Archive	SRP043213	https://trace.ncbi.nlm.nih.gov/Traces/sra/?study=SRP043213
LV_genomic DNA_S3	Environmental DNA and RNA sequencing	SAMN05224434	WUGX	ILLUMINA	Illumina HiSeq 2000	SRR3719535	SRX1878058	NCBI Sequence Read Archive	SRP043213	https://trace.ncbi.nlm.nih.gov/Traces/sra/?study=SRP043213
LV_genomic DNA_S3	Environmental DNA and RNA sequencing	SAMN05224440	WUHA	ILLUMINA	Illumina HiSeq 2500	SRR3719539	SRX1878061	NCBI Sequence Read Archive	SRP043213	https://trace.ncbi.nlm.nih.gov/Traces/sra/?study=SRP043213
LV_genomic DNA_S3	Environmental DNA and RNA sequencing	SAMN05224435	WUGY	ILLUMINA	Illumina HiSeq 2000	SRR3719541	SRX1878062	NCBI Sequence Read Archive	SRP043213	https://trace.ncbi.nlm.nih.gov/Traces/sra/?study=SRP043213
LV_genomic DNA_S3	Environmental DNA and RNA sequencing	SAMN05224441	WUHB	ILLUMINA	Illumina HiSeq 2500	SRR3719544	SRX1878063	NCBI Sequence Read Archive	SRP043213	https://trace.ncbi.nlm.nih.gov/Traces/sra/?study=SRP043213
LV_genomic DNA_S3	Environmental DNA and RNA sequencing	SAMN05224512	WUHC	ILLUMINA	Illumina HiSeq 2500	SRR3719545	SRX1878064	NCBI Sequence Read Archive	SRP043213	https://trace.ncbi.nlm.nih.gov/Traces/sra/?study=SRP043213
LV_genomic DNA_S3	Environmental DNA and RNA sequencing	SAMN05224518	WUHH	ILLUMINA	Illumina HiSeq 2500	SRR3719562	SRX1878065	NCBI Sequence Read Archive	SRP043213	https://trace.ncbi.nlm.nih.gov/Traces/sra/?study=SRP043213
LV_genomic DNA_S3	Environmental DNA and RNA sequencing	SAMN05224513	WUHG	ILLUMINA	Illumina HiSeq 2500	SRR3719563	SRX1878066	NCBI Sequence Read Archive	SRP043213	https://trace.ncbi.nlm.nih.gov/Traces/sra/?study=SRP043213
LV_genomic DNA_S3	Environmental DNA and RNA sequencing	SAMN05224519	WUHN	ILLUMINA	Illumina HiSeq 2500	SRR3719564	SRX1878067	NCBI Sequence Read Archive	SRP043213	https://trace.ncbi.nlm.nih.gov/Traces/sra/?study=SRP043213
LV_genomic DNA_S3	Environmental DNA and RNA sequencing	SAMN05224534	WUHO	ILLUMINA	Illumina HiSeq 2500	SRR3719565	SRX1878068	NCBI Sequence Read Archive	SRP043213	https://trace.ncbi.nlm.nih.gov/Traces/sra/?study=SRP043213
LV_genomic DNA_S3	Environmental DNA and RNA sequencing	SAMN05224524	WUHP	ILLUMINA	Illumina HiSeq 2500	SRR3719566	SRX1878076	NCBI Sequence Read Archive	SRP043213	https://trace.ncbi.nlm.nih.gov/Traces/sra/?study=SRP043213
LV_genomic DNA_S3	Environmental DNA and RNA sequencing	SAMN05224525	WUHS	ILLUMINA	Illumina HiSeq 2500	SRR3719567	SRX1878077	NCBI Sequence Read Archive	SRP043213	https://trace.ncbi.nlm.nih.gov/Traces/sra/?study=SRP043213
LV_genomic DNA_S3	Environmental DNA and RNA sequencing	SAMN05224530	WUHT	ILLUMINA	Illumina HiSeq 2500	SRR3719568	SRX1878078	NCBI Sequence Read Archive	SRP043213	https://trace.ncbi.nlm.nih.gov/Traces/sra/?study=SRP043213
LV_genomic DNA_S3	Environmental DNA and RNA sequencing	SAMN05224531	WUHU	ILLUMINA	Illumina HiSeq 2500	SRR3719569	SRX1878079	NCBI Sequence Read Archive	SRP043213	https://trace.ncbi.nlm.nih.gov/Traces/sra/?study=SRP043213
LV_genomic DNA_S3	Environmental DNA and RNA sequencing	SAMN05224508	WUHW	ILLUMINA	Illumina HiSeq 2500	SRR3719571	SRX1878082	NCBI Sequence Read Archive	SRP043213	https://trace.ncbi.nlm.nih.gov/Traces/sra/?study=SRP043213
LV_genomic DNA_S3	Environmental DNA and RNA sequencing	SAMN05224529	WUHX	ILLUMINA	Illumina HiSeq 2500	SRR3719572	SRX1878083	NCBI Sequence Read Archive	SRP043213	https://trace.ncbi.nlm.nih.gov/Traces/sra/?study=SRP043213
LV_genomic DNA_S3	Environmental DNA and RNA sequencing	SAMN05224509	WUHY	ILLUMINA	Illumina HiSeq 2500	SRR3719573	SRX1878084	NCBI Sequence Read Archive	SRP043213	https://trace.ncbi.nlm.nih.gov/Traces/sra/?study=SRP043213
LV_genomic DNA_S3	Environmental DNA and RNA sequencing	SAMN05224514	WUHZ	ILLUMINA	Illumina HiSeq 2500	SRR3719574	SRX1878085	NCBI Sequence Read Archive	SRP043213	https://trace.ncbi.nlm.nih.gov/Traces/sra/?study=SRP043213
LV_genomic DNA_S3	Environmental DNA and RNA sequencing	SAMN05224515	XPXA	ILLUMINA	Illumina HiSeq 2500	SRR3719625	SRX1878087	NCBI Sequence Read Archive	SRP043213	https://trace.ncbi.nlm.nih.gov/Traces/sra/?study=SRP043213
LV_genomic DNA_S3	Environmental DNA and RNA sequencing	SAMN05224528	XPXB	ILLUMINA	Illumina HiSeq 2500	SRR3719629	SRX1878093	NCBI Sequence Read Archive	SRP043213	https://trace.ncbi.nlm.nih.gov/Traces/sra/?study=SRP043213
LV_genomic DNA_S3	Environmental DNA and RNA sequencing	SAMN05224520	XPXC	ILLUMINA	Illumina HiSeq 2500	SRR3719644	SRX1878094	NCBI Sequence Read Archive	SRP043213	https://trace.ncbi.nlm.nih.gov/Traces/sra/?study=SRP043213
LV_genomic DNA_S3	Environmental DNA and RNA sequencing	SAMN05224521	XPXG	ILLUMINA	Illumina HiSeq 2500	SRR3719645	SRX1878095	NCBI Sequence Read Archive	SRP043213	https://trace.ncbi.nlm.nih.gov/Traces/sra/?study=SRP043213
LV_genomic DNA_S3	Environmental DNA and RNA sequencing	SAMN05224526	XPXH	ILLUMINA	Illumina HiSeq 2500	SRR3719646	SRX1878096	NCBI Sequence Read Archive	SRP043213	https://trace.ncbi.nlm.nih.gov/Traces/sra/?study=SRP043213
LV_genomic DNA_S3	Environmental DNA and RNA sequencing	SAMN05224527	XPXN	ILLUMINA	Illumina HiSeq 2500	SRR3719647	SRX1878100	NCBI Sequence Read Archive	SRP043213	https://trace.ncbi.nlm.nih.gov/Traces/sra/?study=SRP043213
LV_genomic DNA_S3	Environmental DNA and RNA sequencing	SAMN05224532	XPXO	ILLUMINA	Illumina HiSeq 2500	SRR3719653	SRX1878107	NCBI Sequence Read Archive	SRP043213	https://trace.ncbi.nlm.nih.gov/Traces/sra/?study=SRP043213
LV_genomic DNA_S3	Environmental DNA and RNA sequencing	SAMN05224523	XPXP	ILLUMINA	Illumina HiSeq 2500	SRR3719654	SRX1878108	NCBI Sequence Read Archive	SRP043213	https://trace.ncbi.nlm.nih.gov/Traces/sra/?study=SRP043213
LV_genomic DNA_S3	Environmental DNA and RNA sequencing	SAMN05224533	XPXS	ILLUMINA	Illumina HiSeq 2500	SRR3719655	SRX1878109	NCBI Sequence Read Archive	SRP043213	https://trace.ncbi.nlm.nih.gov/Traces/sra/?study=SRP043213
LV_genomic DNA_S3	Environmental DNA and RNA sequencing	SAMN05224536	AGZUH	ILLUMINA	Illumina HiSeq 2500	SRR3719656	SRX1878110	NCBI Sequence Read Archive	SRP043213	https://trace.ncbi.nlm.nih.gov/Traces/sra/?study=SRP043213
LV_genomic DNA_S3	Environmental DNA and RNA sequencing	SAMN05224535	XPXT	ILLUMINA	Illumina HiSeq 2500	SRR3719657	SRX1878111	NCBI Sequence Read Archive	SRP043213	https://trace.ncbi.nlm.nih.gov/Traces/sra/?study=SRP043213
LV_genomic DNA_S3	Environmental DNA and RNA sequencing	SAMN05224522	AGZUN	ILLUMINA	Illumina HiSeq 2500	SRR3719691	SRX1878113	NCBI Sequence Read Archive	SRP043213	https://trace.ncbi.nlm.nih.gov/Traces/sra/?study=SRP043213
LV_genomic DNA_S3	Environmental DNA and RNA sequencing	SAMN05224493	AGZUO	ILLUMINA	Illumina HiSeq 2500	SRR3719692	SRX1878114	NCBI Sequence Read Archive	SRP043213	https://trace.ncbi.nlm.nih.gov/Traces/sra/?study=SRP043213
LV_genomic DNA_S3	Environmental DNA and RNA sequencing	SAMN05224494	AGZUP	ILLUMINA	Illumina HiSeq 2500	SRR3719693	SRX1878115	NCBI Sequence Read Archive	SRP043213	https://trace.ncbi.nlm.nih.gov/Traces/sra/?study=SRP043213
LV_genomic DNA_S3	Environmental DNA and RNA sequencing	SAMN05224496	AGZUT	ILLUMINA	Illumina HiSeq 2500	SRR3719695	SRX1878120	NCBI Sequence Read Archive	SRP043213	https://trace.ncbi.nlm.nih.gov/Traces/sra/?study=SRP043213
LV_genomic DNA_S3	Environmental DNA and RNA sequencing	SAMN05224495	AGZUS	ILLUMINA	Illumina HiSeq 2500	SRR3719696	SRX1878121	NCBI Sequence Read Archive	SRP043213	https://trace.ncbi.nlm.nih.gov/Traces/sra/?study=SRP043213
LV_genomic DNA_S3	Environmental DNA and RNA sequencing	SAMN05224497	AGZUU	ILLUMINA	Illumina HiSeq 2500	SRR3719708	SRX1878122	NCBI Sequence Read Archive	SRP043213	https://trace.ncbi.nlm.nih.gov/Traces/sra/?study=SRP043213
LV_genomic DNA_S3	Environmental DNA and RNA sequencing	SAMN05224443	HYXP	ILLUMINA	Illumina Genome Analyzer II	SRR3723783	SRX1881278	NCBI Sequence Read Archive	SRP043213	https://trace.ncbi.nlm.nih.gov/Traces/sra/?study=SRP043213
LV_genomic DNA_S3	Environmental DNA and RNA sequencing	SAMN05224402	IIZW	ILLUMINA	Illumina HiSeq 2000	SRR3724190	SRX1881502	NCBI Sequence Read Archive	SRP043213	https://trace.ncbi.nlm.nih.gov/Traces/sra/?study=SRP043213
HR_genomic DNA_S3	Environmental DNA and RNA sequencing	SAMN05224411	INBI	ILLUMINA	Illumina HiSeq 2000	SRR3724307	SRX1881558	NCBI Sequence Read Archive	SRP043213	https://trace.ncbi.nlm.nih.gov/Traces/sra/?study=SRP043213
HR_genomic DNA_S3	Environmental DNA and RNA sequencing	SAMN05224404	IIZU	ILLUMINA	Illumina HiSeq 2000	SRR3724308	SRX1881559	NCBI Sequence Read Archive	SRP043213	https://trace.ncbi.nlm.nih.gov/Traces/sra/?study=SRP043213
HR_genomic DNA_S3	Environmental DNA and RNA sequencing	SAMN05224484	INBW	ILLUMINA	Illumina HiSeq 2000	SRR3724309	SRX1881560	NCBI Sequence Read Archive	SRP043213	https://trace.ncbi.nlm.nih.gov/Traces/sra/?study=SRP043213
HR_genomic DNA_S3	Environmental DNA and RNA sequencing	SAMN05224484	INBW	ILLUMINA	Illumina HiSeq 2000	SRR3724309	SRX1881560	NCBI Sequence Read Archive	SRP043213	https://trace.ncbi.nlm.nih.gov/Traces/sra/?study=SRP043213
HR_genomic DNA_S3	Environmental DNA and RNA sequencing	SAMN05224407	INAS	ILLUMINA	Illumina HiSeq 2000	SRR3724311	SRX1881562	NCBI Sequence Read Archive	SRP043213	https://trace.ncbi.nlm.nih.gov/Traces/sra/?study=SRP043213
HR_genomic DNA_S3	Environmental DNA and RNA sequencing	SAMN05224408	INAZ	ILLUMINA	Illumina HiSeq 2000	SRR3724312	SRX1881563	NCBI Sequence Read Archive	SRP043213	https://trace.ncbi.nlm.nih.gov/Traces/sra/?study=SRP043213
HR_genomic DNA_S3	Environmental DNA and RNA sequencing	SAMN05224405	INCW	ILLUMINA	Illumina HiSeq 2000	SRR3724315	SRX1881565	NCBI Sequence Read Archive	SRP043213	https://trace.ncbi.nlm.nih.gov/Traces/sra/?study=SRP043213
HR_genomic DNA_S3	Environmental DNA and RNA sequencing	SAMN05224472	INFA	ILLUMINA	Illumina HiSeq 2000	SRR3724357	SRX1881566	NCBI Sequence Read Archive	SRP043213	https://trace.ncbi.nlm.nih.gov/Traces/sra/?study=SRP043213
HR_genomic DNA_S3	Environmental DNA and RNA sequencing	SAMN05224406	INFH	ILLUMINA	Illumina HiSeq 2000	SRR3724365	SRX1881576	NCBI Sequence Read Archive	SRP043213	https://trace.ncbi.nlm.nih.gov/Traces/sra/?study=SRP043213
HR_genomic DNA_S3	Environmental DNA and RNA sequencing	SAMN05224409	INCH	ILLUMINA	Illumina HiSeq 2000	SRR3724366	SRX1881577	NCBI Sequence Read Archive	SRP043213	https://trace.ncbi.nlm.nih.gov/Traces/sra/?study=SRP043213
HR_genomic DNA_S3	Environmental DNA and RNA sequencing	SAMN05224412	IIYN	ILLUMINA	Illumina HiSeq 2000	SRR3724382	SRX1881581	NCBI Sequence Read Archive	SRP043213	https://trace.ncbi.nlm.nih.gov/Traces/sra/?study=SRP043213
HR_genomic DNA_S3	Environmental DNA and RNA sequencing	SAMN05224416	INAA	ILLUMINA	Illumina HiSeq 2000	SRR3724388	SRX1881586	NCBI Sequence Read Archive	SRP043213	https://trace.ncbi.nlm.nih.gov/Traces/sra/?study=SRP043213
HR_genomic DNA_S3	Environmental DNA and RNA sequencing	SAMN05224455	INFB	ILLUMINA	Illumina HiSeq 2000	SRR3724456	SRX1881634	NCBI Sequence Read Archive	SRP043213	https://trace.ncbi.nlm.nih.gov/Traces/sra/?study=SRP043213
HR_genomic DNA_S3	Environmental DNA and RNA sequencing	SAMN05224417	INAG	ILLUMINA	Illumina HiSeq 2000	SRR3724463	SRX1881641	NCBI Sequence Read Archive	SRP043213	https://trace.ncbi.nlm.nih.gov/Traces/sra/?study=SRP043213
HR_genomic DNA_S3	Environmental DNA and RNA sequencing	SAMN05224417	INAG	ILLUMINA	Illumina HiSeq 2000	SRR3724463	SRX1881641	NCBI Sequence Read Archive	SRP043213	https://trace.ncbi.nlm.nih.gov/Traces/sra/?study=SRP043213
HR_genomic DNA_S3	Environmental DNA and RNA sequencing	SAMN05224423	INBA	ILLUMINA	Illumina HiSeq 2000	SRR3724465	SRX1881646	NCBI Sequence Read Archive	SRP043213	https://trace.ncbi.nlm.nih.gov/Traces/sra/?study=SRP043213
HR_genomic DNA_S3	Environmental DNA and RNA sequencing	SAMN05224422	INAT	ILLUMINA	Illumina HiSeq 2000	SRR3724466	SRX1881647	NCBI Sequence Read Archive	SRP043213	https://trace.ncbi.nlm.nih.gov/Traces/sra/?study=SRP043213
HR_genomic DNA_S3	Environmental DNA and RNA sequencing	SAMN05224477	INBX	ILLUMINA	Illumina HiSeq 2000	SRR3724467	SRX1881648	NCBI Sequence Read Archive	SRP043213	https://trace.ncbi.nlm.nih.gov/Traces/sra/?study=SRP043213
HR_genomic DNA_S3	Environmental DNA and RNA sequencing	SAMN05224477	INBX	ILLUMINA	Illumina HiSeq 2000	SRR3724467	SRX1881648	NCBI Sequence Read Archive	SRP043213	https://trace.ncbi.nlm.nih.gov/Traces/sra/?study=SRP043213
HR_genomic DNA_S3	Environmental DNA and RNA sequencing	SAMN05224454	INCN	ILLUMINA	Illumina HiSeq 2000	SRR3724469	SRX1881650	NCBI Sequence Read Archive	SRP043213	https://trace.ncbi.nlm.nih.gov/Traces/sra/?study=SRP043213
HR_genomic DNA_S3	Environmental DNA and RNA sequencing	SAMN05224428	INBN	ILLUMINA	Illumina HiSeq 2000	SRR3724470	SRX1881651	NCBI Sequence Read Archive	SRP043213	https://trace.ncbi.nlm.nih.gov/Traces/sra/?study=SRP043213
HR_genomic DNA_S3	Environmental DNA and RNA sequencing	SAMN05224458	INFI	ILLUMINA	Illumina HiSeq 2000	SRR3724482	SRX1881653	NCBI Sequence Read Archive	SRP043213	https://trace.ncbi.nlm.nih.gov/Traces/sra/?study=SRP043213
HR_genomic DNA_S3	Environmental DNA and RNA sequencing	SAMN05224459	INFT	ILLUMINA	Illumina HiSeq 2000	SRR3724508	SRX1881661	NCBI Sequence Read Archive	SRP043213	https://trace.ncbi.nlm.nih.gov/Traces/sra/?study=SRP043213
HR_genomic DNA_S3	Environmental DNA and RNA sequencing	SAMN05224463	IIYI	ILLUMINA	Illumina HiSeq 2000	SRR3724533	SRX1881687	NCBI Sequence Read Archive	SRP043213	https://trace.ncbi.nlm.nih.gov/Traces/sra/?study=SRP043213
HR_genomic DNA_S3	Environmental DNA and RNA sequencing	SAMN05224462	INAB	ILLUMINA	Illumina HiSeq 2000	SRR3724534	SRX1881688	NCBI Sequence Read Archive	SRP043213	https://trace.ncbi.nlm.nih.gov/Traces/sra/?study=SRP043213
HR_genomic DNA_S3	Environmental DNA and RNA sequencing	SAMN05224489	INCI	ILLUMINA	Illumina HiSeq 2000	SRR3724566	SRX1881702	NCBI Sequence Read Archive	SRP043213	https://trace.ncbi.nlm.nih.gov/Traces/sra/?study=SRP043213
HR_genomic DNA_S3	Environmental DNA and RNA sequencing	SAMN05224394	INAU	ILLUMINA	Illumina HiSeq 2000	SRR3724641	SRX1881736	NCBI Sequence Read Archive	SRP043213	https://trace.ncbi.nlm.nih.gov/Traces/sra/?study=SRP043213
HR_genomic DNA_S3	Environmental DNA and RNA sequencing	SAMN05224393	INAH	ILLUMINA	Illumina HiSeq 2000	SRR3724642	SRX1881737	NCBI Sequence Read Archive	SRP043213	https://trace.ncbi.nlm.nih.gov/Traces/sra/?study=SRP043213
HR_genomic DNA_S3	Environmental DNA and RNA sequencing	SAMN05224393	INAH	ILLUMINA	Illumina HiSeq 2000	SRR3724642	SRX1881737	NCBI Sequence Read Archive	SRP043213	https://trace.ncbi.nlm.nih.gov/Traces/sra/?study=SRP043213
HR_genomic DNA_S3	Environmental DNA and RNA sequencing	SAMN05224398	INBO	ILLUMINA	Illumina HiSeq 2000	SRR3724644	SRX1881739	NCBI Sequence Read Archive	SRP043213	https://trace.ncbi.nlm.nih.gov/Traces/sra/?study=SRP043213
HR_genomic DNA_S3	Environmental DNA and RNA sequencing	SAMN03387787	SI035_S3_97m_HR	LS454	454 GS FLX	SRR2073221	SRX1068261	NCBI Sequence Read Archive	SRP043213	https://trace.ncbi.nlm.nih.gov/Traces/sra/?study=SRP043213
HR_genomic DNA_S3	Environmental DNA and RNA sequencing	SAMN03387789	SI036_S3_100m_LV	LS454	454 GS FLX	SRR2073223	SRX1068263	NCBI Sequence Read Archive	SRP043213	https://trace.ncbi.nlm.nih.gov/Traces/sra/?study=SRP043213
HR_genomic DNA_S3	Environmental DNA and RNA sequencing	SAMN03387798	SI036_S3_150m_LV	LS454	454 GS FLX	SRR2073232	SRX1068272	NCBI Sequence Read Archive	SRP043213	https://trace.ncbi.nlm.nih.gov/Traces/sra/?study=SRP043213
HR_genomic DNA_S3	Environmental DNA and RNA sequencing	SAMN03387799	SI036_S3_165m_HR	LS454	454 GS FLX	SRR2073233	SRX1068273	NCBI Sequence Read Archive	SRP043213	https://trace.ncbi.nlm.nih.gov/Traces/sra/?study=SRP043213
HR_genomic DNA_S3	Environmental DNA and RNA sequencing	SAMN03387806	SI036_S3_75m_HR	LS454	454 GS FLX	SRR2073239	SRX1068279	NCBI Sequence Read Archive	SRP043213	https://trace.ncbi.nlm.nih.gov/Traces/sra/?study=SRP043213
HR_genomic DNA_S3	Environmental DNA and RNA sequencing	SAMN03387714	SI031_S3_40m_HR	LS454	454 GS FLX	SRR2071766	SRX1066967	NCBI Sequence Read Archive	SRP043213	https://trace.ncbi.nlm.nih.gov/Traces/sra/?study=SRP043213
HR_genomic DNA_S3	Environmental DNA and RNA sequencing	SAMN03387719	SI031_S3_97m_HR	LS454	454 GS FLX	SRR2071771	SRX1066973	NCBI Sequence Read Archive	SRP043213	https://trace.ncbi.nlm.nih.gov/Traces/sra/?study=SRP043213
HR_genomic DNA_S3	Environmental DNA and RNA sequencing	SAMN03387629	SI026_S3_20m_HR	LS454	454 GS FLX	SRR2071250	SRX1066417	NCBI Sequence Read Archive	SRP043213	https://trace.ncbi.nlm.nih.gov/Traces/sra/?study=SRP043213
