# Supplementary material for: A compendium of multi-omic sequence information from the Saanich Inlet water column
Source: Sci Data. 2017 Oct 31;4:170160. doi: 10.1038/sdata.2017.160 (PMC5663217; doi:10.1038/sdata.2017.160)
Supplement: Supplementary file 1 [file sdata2017160-isa1.zip › a_metatranscriptomics_Hallam.txt]

Sample Name	Protocol REF	Comment[BioSample ID]	Comment[library name]	Parameter Value[manufacturer]	Parameter Value[instrument]	Assay Name	Raw Data File	Comment[Data Repository]	Comment[Data Record Accession]	Comment[Data Record URI]	Factor Value[sampling depth]	Factor Value[temporal sampling range]
LV_total RNA_S3	Environmental DNA and RNA sequencing	SAMN05238748	NBWT	Illumina	Illumina HiSeq 2000	SRR3732360	SRX1888192	NCBI Sequence Read Archive	SRP043213	https://trace.ncbi.nlm.nih.gov/Traces/sra/?study=SRP043213	10	2010-02
LV_total RNA_S3	Environmental DNA and RNA sequencing	SAMN05238739	NBWS	Illumina	Illumina HiSeq 2000	SRR3732357	SRX1888189	NCBI Sequence Read Archive	SRP043213	https://trace.ncbi.nlm.nih.gov/Traces/sra/?study=SRP043213	100	2010-02
LV_total RNA_S3	Environmental DNA and RNA sequencing	SAMN05238743	NBWO	Illumina	Illumina HiSeq 2000	SRR3710727	SRX1870447	NCBI Sequence Read Archive	SRP043213	https://trace.ncbi.nlm.nih.gov/Traces/sra/?study=SRP043213	120	2010-02
LV_total RNA_S3	Environmental DNA and RNA sequencing	SAMN05238741	NBWN	Illumina	Illumina HiSeq 2000	SRR3710729	SRX1870452	NCBI Sequence Read Archive	SRP043213	https://trace.ncbi.nlm.nih.gov/Traces/sra/?study=SRP043213	135	2010-02
LV_total RNA_S3	Environmental DNA and RNA sequencing	SAMN05238745	HGTT	Illumina	Illumina HiSeq 2000	SRR3732358	SRX1888190	NCBI Sequence Read Archive	SRP043213	https://trace.ncbi.nlm.nih.gov/Traces/sra/?study=SRP043213	150	2010-02
LV_total RNA_S3	Environmental DNA and RNA sequencing	SAMN05238751	NBWP	Illumina	Illumina HiSeq 2000	SRR3732359	SRX1888191	NCBI Sequence Read Archive	SRP043213	https://trace.ncbi.nlm.nih.gov/Traces/sra/?study=SRP043213	200	2010-02
LV_total RNA_S3	Environmental DNA and RNA sequencing	SAMN05224517	AGHGA	Illumina	Illumina HiSeq 2500	SRR3719709	SRX1878125	NCBI Sequence Read Archive	SRP043213	https://trace.ncbi.nlm.nih.gov/Traces/sra/?study=SRP043213	10	2010-07
LV_total RNA_S3	Environmental DNA and RNA sequencing	SAMN05224498	AGOTT	Illumina	Illumina HiSeq 2500	SRR3719718	SRX1878126	NCBI Sequence Read Archive	SRP043213	https://trace.ncbi.nlm.nih.gov/Traces/sra/?study=SRP043213	100	2010-07
LV_total RNA_S3	Environmental DNA and RNA sequencing	SAMN05224499	ANHUW	Illumina	Illumina HiSeq 2500	SRR3719720	SRX1878128	NCBI Sequence Read Archive	SRP043213	https://trace.ncbi.nlm.nih.gov/Traces/sra/?study=SRP043213	120	2010-07
LV_total RNA_S3	Environmental DNA and RNA sequencing	SAMN05224500	AGHCZ	Illumina	Illumina HiSeq 2500	SRR3719721	SRX1878129	NCBI Sequence Read Archive	SRP043213	https://trace.ncbi.nlm.nih.gov/Traces/sra/?study=SRP043213	135	2010-07
LV_total RNA_S3	Environmental DNA and RNA sequencing	SAMN05224516	AGHCW	Illumina	Illumina HiSeq 2500	SRR3719719	SRX1878127	NCBI Sequence Read Archive	SRP043213	https://trace.ncbi.nlm.nih.gov/Traces/sra/?study=SRP043213	150	2010-07
LV_total RNA_S3	Environmental DNA and RNA sequencing	SAMN05224501	AGOTS	Illumina	Illumina HiSeq 2500	SRR3719722	SRX1878130	NCBI Sequence Read Archive	SRP043213	https://trace.ncbi.nlm.nih.gov/Traces/sra/?study=SRP043213	200	2010-07
LV_total RNA_S3	Environmental DNA and RNA sequencing	SAMN05224502	ANHUU	Illumina	Illumina HiSeq 2500	SRR3720164	SRX1878520	NCBI Sequence Read Archive	SRP043213	https://trace.ncbi.nlm.nih.gov/Traces/sra/?study=SRP043213	10	2010-08
LV_total RNA_S3	Environmental DNA and RNA sequencing	SAMN05224503	ANHUT	Illumina	Illumina HiSeq 2500	SRR3720165	SRX1878521	NCBI Sequence Read Archive	SRP043213	https://trace.ncbi.nlm.nih.gov/Traces/sra/?study=SRP043213	100	2010-08
LV_total RNA_S3	Environmental DNA and RNA sequencing	SAMN05224504	AGHCU	Illumina	Illumina HiSeq 2500	SRR3720166	SRX1878522	NCBI Sequence Read Archive	SRP043213	https://trace.ncbi.nlm.nih.gov/Traces/sra/?study=SRP043213	120	2010-08
LV_total RNA_S3	Environmental DNA and RNA sequencing	SAMN05224505	AGHCG	Illumina	Illumina HiSeq 2500	SRR3720197	SRX1878528	NCBI Sequence Read Archive	SRP043213	https://trace.ncbi.nlm.nih.gov/Traces/sra/?study=SRP043213	135	2010-08
LV_total RNA_S3	Environmental DNA and RNA sequencing	SAMN05224511	AGHCC	Illumina	Illumina HiSeq 2500	SRR3720204	SRX1878537	NCBI Sequence Read Archive	SRP043213	https://trace.ncbi.nlm.nih.gov/Traces/sra/?study=SRP043213	150	2010-08
LV_total RNA_S3	Environmental DNA and RNA sequencing	SAMN05223291	AGHCB	Illumina	Illumina HiSeq 2500	SRR3720199	SRX1878530	NCBI Sequence Read Archive	SRP043213	https://trace.ncbi.nlm.nih.gov/Traces/sra/?study=SRP043213	200	2010-08
LV_total RNA_S3	Environmental DNA and RNA sequencing	SAMN05223292	ANHUS	Illumina	Illumina HiSeq 2500	SRR3720201	SRX1878534	NCBI Sequence Read Archive	SRP043213	https://trace.ncbi.nlm.nih.gov/Traces/sra/?study=SRP043213	10	2011-02
LV_total RNA_S3	Environmental DNA and RNA sequencing	SAMN05223293	AGOTP	Illumina	Illumina HiSeq 2500	SRR3720205	SRX1878538	NCBI Sequence Read Archive	SRP043213	https://trace.ncbi.nlm.nih.gov/Traces/sra/?study=SRP043213	100	2011-02
LV_total RNA_S3	Environmental DNA and RNA sequencing	SAMN05224510	AGOTO	Illumina	Illumina HiSeq 2500	SRR3720202	SRX1878535	NCBI Sequence Read Archive	SRP043213	https://trace.ncbi.nlm.nih.gov/Traces/sra/?study=SRP043213	120	2011-02
LV_total RNA_S3	Environmental DNA and RNA sequencing	SAMN05236416	ANPUU	Illumina	Illumina HiSeq 2500	SRR3720203	SRX1878536	NCBI Sequence Read Archive	SRP043213	https://trace.ncbi.nlm.nih.gov/Traces/sra/?study=SRP043213	135	2011-02
LV_total RNA_S3	Environmental DNA and RNA sequencing	SAMN05224506	ANHTX	Illumina	Illumina HiSeq 2500	SRR3720200	SRX1878533	NCBI Sequence Read Archive	SRP043213	https://trace.ncbi.nlm.nih.gov/Traces/sra/?study=SRP043213	150	2011-02
LV_total RNA_S3	Environmental DNA and RNA sequencing	SAMN05224507	AGHCA	Illumina	Illumina HiSeq 2500	SRR3720198	SRX1878529	NCBI Sequence Read Archive	SRP043213	https://trace.ncbi.nlm.nih.gov/Traces/sra/?study=SRP043213	200	2011-02
LV_total RNA_S3	Environmental DNA and RNA sequencing	SAMN05238753	TPZW	Illumina	Illumina HiSeq 2000	SRR3719270	SRX1877941	NCBI Sequence Read Archive	SRP043213	https://trace.ncbi.nlm.nih.gov/Traces/sra/?study=SRP043213	10	2012-08-01
LV_total RNA_S3	Environmental DNA and RNA sequencing	SAMN05238755	UHXP	Illumina	Illumina HiSeq 2500	SRR3719269	SRX1877940	NCBI Sequence Read Archive	SRP043213	https://trace.ncbi.nlm.nih.gov/Traces/sra/?study=SRP043213	100	2012-08-01
LV_total RNA_S3	Environmental DNA and RNA sequencing	SAMN05238757	UHXT	Illumina	Illumina HiSeq 2500	SRR3719361	SRX1877977	NCBI Sequence Read Archive	SRP043213	https://trace.ncbi.nlm.nih.gov/Traces/sra/?study=SRP043213	135	2012-08-01
LV_total RNA_S3	Environmental DNA and RNA sequencing	SAMN05238761	UHWS	Illumina	Illumina HiSeq 2000	SRR3719365	SRX1877981	NCBI Sequence Read Archive	SRP043213	https://trace.ncbi.nlm.nih.gov/Traces/sra/?study=SRP043213	150	2012-08-01
LV_total RNA_S3	Environmental DNA and RNA sequencing	SAMN05238731	UHWU	Illumina	Illumina HiSeq 2000	SRR3719366	SRX1877982	NCBI Sequence Read Archive	SRP043213	https://trace.ncbi.nlm.nih.gov/Traces/sra/?study=SRP043213	165	2012-08-01
LV_total RNA_S3	Environmental DNA and RNA sequencing	SAMN05238733	UHWW	Illumina	Illumina HiSeq 2000	SRR3719350	SRX1877976	NCBI Sequence Read Archive	SRP043213	https://trace.ncbi.nlm.nih.gov/Traces/sra/?study=SRP043213	200	2012-08-01
LV_total RNA_S3	Environmental DNA and RNA sequencing	SAMN05238721	UHWY	Illumina	Illumina HiSeq 2000	SRR3719362	SRX1877978	NCBI Sequence Read Archive	SRP043213	https://trace.ncbi.nlm.nih.gov/Traces/sra/?study=SRP043213	10	2012-08-28
LV_total RNA_S3	Environmental DNA and RNA sequencing	SAMN05238722	UHXA	Illumina	Illumina HiSeq 2000	SRR3719368	SRX1877984	NCBI Sequence Read Archive	SRP043213	https://trace.ncbi.nlm.nih.gov/Traces/sra/?study=SRP043213	165	2012-08-28
LV_total RNA_S3	Environmental DNA and RNA sequencing	SAMN05238724	UHXB	Illumina	Illumina HiSeq 2500	SRR3719401	SRX1878003	NCBI Sequence Read Archive	SRP043213	https://trace.ncbi.nlm.nih.gov/Traces/sra/?study=SRP043213	200	2012-08-28
LV_total RNA_S3	Environmental DNA and RNA sequencing	SAMN05238725	UHXX	Illumina	Illumina HiSeq 2000	SRR3719405	SRX1878009	NCBI Sequence Read Archive	SRP043213	https://trace.ncbi.nlm.nih.gov/Traces/sra/?study=SRP043213	10	2012-09-10
LV_total RNA_S3	Environmental DNA and RNA sequencing	SAMN05238726	UHXC	Illumina	Illumina HiSeq 2500	SRR3719400	SRX1878002	NCBI Sequence Read Archive	SRP043213	https://trace.ncbi.nlm.nih.gov/Traces/sra/?study=SRP043213	100	2012-09-10
LV_total RNA_S3	Environmental DNA and RNA sequencing	SAMN05238728	UHXZ	Illumina	Illumina HiSeq 2000	SRR3719402	SRX1878004	NCBI Sequence Read Archive	SRP043213	https://trace.ncbi.nlm.nih.gov/Traces/sra/?study=SRP043213	120	2012-09-10
LV_total RNA_S3	Environmental DNA and RNA sequencing	SAMN05238730	UPWW	Illumina	Illumina HiSeq 2500	SRR3719399	SRX1878001	NCBI Sequence Read Archive	SRP043213	https://trace.ncbi.nlm.nih.gov/Traces/sra/?study=SRP043213	135	2012-09-10
LV_total RNA_S3	Environmental DNA and RNA sequencing	SAMN05238765	UHXG	Illumina	Illumina HiSeq 2500	SRR3719403	SRX1878005	NCBI Sequence Read Archive	SRP043213	https://trace.ncbi.nlm.nih.gov/Traces/sra/?study=SRP043213	150	2012-09-10
LV_total RNA_S3	Environmental DNA and RNA sequencing	SAMN05238738	UHYB	Illumina	Illumina HiSeq 2500	SRR3719408	SRX1878015	NCBI Sequence Read Archive	SRP043213	https://trace.ncbi.nlm.nih.gov/Traces/sra/?study=SRP043213	165	2012-09-10
LV_total RNA_S3	Environmental DNA and RNA sequencing	SAMN05238742	UONN	Illumina	Illumina HiSeq 2000	SRR3719437	SRX1878016	NCBI Sequence Read Archive	SRP043213	https://trace.ncbi.nlm.nih.gov/Traces/sra/?study=SRP043213	200	2012-09-10
LV_total RNA_S3	Environmental DNA and RNA sequencing	SAMN05238746	UHYG	Illumina	Illumina HiSeq 2500	SRR3719443	SRX1878022	NCBI Sequence Read Archive	SRP043213	https://trace.ncbi.nlm.nih.gov/Traces/sra/?study=SRP043213	10	2012-09-20
LV_total RNA_S3	Environmental DNA and RNA sequencing	SAMN05238749	NWON	Illumina	Illumina HiSeq 2000	SRR3719447	SRX1878025	NCBI Sequence Read Archive	SRP043213	https://trace.ncbi.nlm.nih.gov/Traces/sra/?study=SRP043213	100	2012-09-20
LV_total RNA_S3	Environmental DNA and RNA sequencing	SAMN05238750	NWOO	Illumina	Illumina HiSeq 2000	SRR3719449	SRX1878027	NCBI Sequence Read Archive	SRP043213	https://trace.ncbi.nlm.nih.gov/Traces/sra/?study=SRP043213	120	2012-09-20
LV_total RNA_S3	Environmental DNA and RNA sequencing	SAMN05238758	NWOT	Illumina	Illumina HiSeq 2000	SRR3719463	SRX1878034	NCBI Sequence Read Archive	SRP043213	https://trace.ncbi.nlm.nih.gov/Traces/sra/?study=SRP043213	135	2012-09-20
LV_total RNA_S3	Environmental DNA and RNA sequencing	SAMN05236415	UHYO	Illumina	Illumina HiSeq 2500	SRR3719475	SRX1878043	NCBI Sequence Read Archive	SRP043213	https://trace.ncbi.nlm.nih.gov/Traces/sra/?study=SRP043213	200	2012-09-20
LV_total RNA_S3	Environmental DNA and RNA sequencing	SAMN05238754	NWOS	Illumina	Illumina HiSeq 2000	SRR3719450	SRX1878032	NCBI Sequence Read Archive	SRP043213	https://trace.ncbi.nlm.nih.gov/Traces/sra/?study=SRP043213	135	2012-09-20
LV_total RNA_S3	Environmental DNA and RNA sequencing	SAMN05236417	UHWP	Illumina	Illumina HiSeq 2500	SRR3719279	SRX1877942	NCBI Sequence Read Archive	SRP043213	https://trace.ncbi.nlm.nih.gov/Traces/sra/?study=SRP043213	100	2012-08-01
LV_total RNA_S3	Environmental DNA and RNA sequencing	SAMN05238759	UHXU	Illumina	Illumina HiSeq 2000	SRR3719367	SRX1877983	NCBI Sequence Read Archive	SRP043213	https://trace.ncbi.nlm.nih.gov/Traces/sra/?study=SRP043213	135	2012-08-01
LV_total RNA_S3	Environmental DNA and RNA sequencing	SAMN05238729	UHWT	Illumina	Illumina HiSeq 2000	SRR3719369	SRX1877985	NCBI Sequence Read Archive	SRP043213	https://trace.ncbi.nlm.nih.gov/Traces/sra/?study=SRP043213	150	2012-08-01
LV_total RNA_S3	Environmental DNA and RNA sequencing	SAMN05238732	UHXW	Illumina	Illumina HiSeq 2000	SRR3719364	SRX1877980	NCBI Sequence Read Archive	SRP043213	https://trace.ncbi.nlm.nih.gov/Traces/sra/?study=SRP043213	165	2012-08-01
LV_total RNA_S3	Environmental DNA and RNA sequencing	SAMN05238734	UHWX	Illumina	Illumina HiSeq 2000	SRR3719363	SRX1877979	NCBI Sequence Read Archive	SRP043213	https://trace.ncbi.nlm.nih.gov/Traces/sra/?study=SRP043213	200	2012-08-01
LV_total RNA_S3	Environmental DNA and RNA sequencing	SAMN05238723	NWOH	Illumina	Illumina HiSeq 2000	SRR3719398	SRX1878000	NCBI Sequence Read Archive	SRP043213	https://trace.ncbi.nlm.nih.gov/Traces/sra/?study=SRP043213	165	2012-08-28
LV_total RNA_S3	Environmental DNA and RNA sequencing	SAMN05238727	UHXY	Illumina	Illumina HiSeq 2000	SRR3719406	SRX1878010	NCBI Sequence Read Archive	SRP043213	https://trace.ncbi.nlm.nih.gov/Traces/sra/?study=SRP043213	100	2012-09-10
LV_total RNA_S3	Environmental DNA and RNA sequencing	SAMN05238763	UHYA	Illumina	Illumina HiSeq 2500	SRR3719404	SRX1878006	NCBI Sequence Read Archive	SRP043213	https://trace.ncbi.nlm.nih.gov/Traces/sra/?study=SRP043213	135	2012-09-10
LV_total RNA_S3	Environmental DNA and RNA sequencing	SAMN05238736	UHXH	Illumina	Illumina HiSeq 2500	SRR3719407	SRX1878011	NCBI Sequence Read Archive	SRP043213	https://trace.ncbi.nlm.nih.gov/Traces/sra/?study=SRP043213	150	2012-09-10
LV_total RNA_S3	Environmental DNA and RNA sequencing	SAMN05238740	UONH	Illumina	Illumina HiSeq 2000	SRR3719438	SRX1878017	NCBI Sequence Read Archive	SRP043213	https://trace.ncbi.nlm.nih.gov/Traces/sra/?study=SRP043213	165	2012-09-10
LV_total RNA_S3	Environmental DNA and RNA sequencing	SAMN05238744	UHYC	Illumina	Illumina HiSeq 2500	SRR3719439	SRX1878021	NCBI Sequence Read Archive	SRP043213	https://trace.ncbi.nlm.nih.gov/Traces/sra/?study=SRP043213	200	2012-09-10
LV_total RNA_S3	Environmental DNA and RNA sequencing	SAMN05238747	UHXN	Illumina	Illumina HiSeq 2000	SRR3719451	SRX1878033	NCBI Sequence Read Archive	SRP043213	https://trace.ncbi.nlm.nih.gov/Traces/sra/?study=SRP043213	100	2012-09-20
LV_total RNA_S3	Environmental DNA and RNA sequencing	SAMN05238752	NWOP	Illumina	Illumina HiSeq 2000	SRR3719448	SRX1878026	NCBI Sequence Read Archive	SRP043213	https://trace.ncbi.nlm.nih.gov/Traces/sra/?study=SRP043213	120	2012-09-20
LV_total RNA_S3	Environmental DNA and RNA sequencing	SAMN05238760	TCUC	Illumina	Illumina HiSeq 2000	SRR3719464	SRX1878035	NCBI Sequence Read Archive	SRP043213	https://trace.ncbi.nlm.nih.gov/Traces/sra/?study=SRP043213	135	2012-09-20
LV_total RNA_S3	Environmental DNA and RNA sequencing	SAMN05238735	UHYP	Illumina	Illumina HiSeq 2500	SRR3719477	SRX1878045	NCBI Sequence Read Archive	SRP043213	https://trace.ncbi.nlm.nih.gov/Traces/sra/?study=SRP043213	200	2012-09-20
LV_total RNA_S3	Environmental DNA and RNA sequencing	SAMN05238756	UHXO	Illumina	Illumina HiSeq 2000	SRR3719465	SRX1878036	NCBI Sequence Read Archive	SRP043213	https://trace.ncbi.nlm.nih.gov/Traces/sra/?study=SRP043213	135	2012-09-20
