# Supplementary material for: A compendium of multi-omic sequence information from the Saanich Inlet water column
Source: Sci Data. 2017 Oct 31;4:170160. doi: 10.1038/sdata.2017.160 (PMC5663217; doi:10.1038/sdata.2017.160)
Supplement: Supplementary file 1 [file sdata2017160-isa1.zip › a_ssRNA_Hallam.txt]

Sample Name	Protocol REF	Comment[BioSample ID]	Comment[library name]	Assay Name	Raw Data File	Comment[Data Repository]	Comment[Data Record Accession]	Comment[Data Record URI]	Factor Value[sampling depth]	Factor Value[RNA tag]
LV_genomic DNA_S3	Environmental DNA and RNA sequencing	SAMN03387503	SI001_S3_10m_LV	SRR2068015	SRX1060040	NCBI Sequence Read Archive	SRP043213	https://trace.ncbi.nlm.nih.gov/Traces/sra/?study=SRP043213	10	LV PyroTag
LV_genomic DNA_S3	Environmental DNA and RNA sequencing	SAMN03387502	SI001_S3_100m_LV	SRR2068000	SRX1060038	NCBI Sequence Read Archive	SRP043213	https://trace.ncbi.nlm.nih.gov/Traces/sra/?study=SRP043213	100	LV PyroTag
LV_genomic DNA_S3	Environmental DNA and RNA sequencing	SAMN03387504	SI001_S3_120m_LV	SRR2068018	SRX1060042	NCBI Sequence Read Archive	SRP043213	https://trace.ncbi.nlm.nih.gov/Traces/sra/?study=SRP043213	120	LV PyroTag
LV_genomic DNA_S3	Environmental DNA and RNA sequencing	SAMN03387507	SI001_S3_200m_LV	SRR2068252	SRX1060049	NCBI Sequence Read Archive	SRP043213	https://trace.ncbi.nlm.nih.gov/Traces/sra/?study=SRP043213	200	LV PyroTag
LV_genomic DNA_S3	Environmental DNA and RNA sequencing	SAMN03387883	SI05_S3_10m_LV	SRR2071687	SRX1066900	NCBI Sequence Read Archive	SRP043213	https://trace.ncbi.nlm.nih.gov/Traces/sra/?study=SRP043213	10	LV PyroTag
LV_genomic DNA_S3	Environmental DNA and RNA sequencing	SAMN03387882	SI05_S3_100m_LV	SRR2071690	SRX1066902	NCBI Sequence Read Archive	SRP043213	https://trace.ncbi.nlm.nih.gov/Traces/sra/?study=SRP043213	100	LV PyroTag
LV_genomic DNA_S3	Environmental DNA and RNA sequencing	SAMN03387884	SI05_S3_120m_LV	SRR2071685	SRX1066898	NCBI Sequence Read Archive	SRP043213	https://trace.ncbi.nlm.nih.gov/Traces/sra/?study=SRP043213	120	LV PyroTag
LV_genomic DNA_S3	Environmental DNA and RNA sequencing	SAMN03387887	SI05_S3_200m_LV	SRR2071682	SRX1066897	NCBI Sequence Read Archive	SRP043213	https://trace.ncbi.nlm.nih.gov/Traces/sra/?study=SRP043213	200	LV PyroTag
LV_genomic DNA_S3	Environmental DNA and RNA sequencing	SAMN03387923	SI08_S3_10m_LV	SRR2071437	SRX1066629	NCBI Sequence Read Archive	SRP043213	https://trace.ncbi.nlm.nih.gov/Traces/sra/?study=SRP043213	10	LV PyroTag
LV_genomic DNA_S3	Environmental DNA and RNA sequencing	SAMN03387922	SI08_S3_100m_LV	SRR2071439	SRX1066633	NCBI Sequence Read Archive	SRP043213	https://trace.ncbi.nlm.nih.gov/Traces/sra/?study=SRP043213	100	LV PyroTag
LV_genomic DNA_S3	Environmental DNA and RNA sequencing	SAMN03387924	SI08_S3_120m_LV	SRR2071432	SRX1066626	NCBI Sequence Read Archive	SRP043213	https://trace.ncbi.nlm.nih.gov/Traces/sra/?study=SRP043213	120	LV PyroTag
LV_genomic DNA_S3	Environmental DNA and RNA sequencing	SAMN03387927	SI08_S3_200m_LV	SRR2071430	SRX1066562	NCBI Sequence Read Archive	SRP043213	https://trace.ncbi.nlm.nih.gov/Traces/sra/?study=SRP043213	200	LV PyroTag
LV_genomic DNA_S3	Environmental DNA and RNA sequencing	SAMN03387509	SI010_S3_10m_LV	SRR2068257	SRX1060051	NCBI Sequence Read Archive	SRP043213	https://trace.ncbi.nlm.nih.gov/Traces/sra/?study=SRP043213	10	LV PyroTag
LV_genomic DNA_S3	Environmental DNA and RNA sequencing	SAMN03387508	SI010_S3_100m_LV	SRR2068235	SRX1060050	NCBI Sequence Read Archive	SRP043213	https://trace.ncbi.nlm.nih.gov/Traces/sra/?study=SRP043213	100	LV PyroTag
LV_genomic DNA_S3	Environmental DNA and RNA sequencing	SAMN03387510	SI010_S3_120m_LV	SRR2068265	SRX1060052	NCBI Sequence Read Archive	SRP043213	https://trace.ncbi.nlm.nih.gov/Traces/sra/?study=SRP043213	120	LV PyroTag
LV_genomic DNA_S3	Environmental DNA and RNA sequencing	SAMN03387513	SI010_S3_200m_LV	SRR2068318	SRX1060060	NCBI Sequence Read Archive	SRP043213	https://trace.ncbi.nlm.nih.gov/Traces/sra/?study=SRP043213	200	LV PyroTag
LV_genomic DNA_S3	Environmental DNA and RNA sequencing	SAMN03387515	SI016_S3_10m_LV	SRR2068329	SRX1060063	NCBI Sequence Read Archive	SRP043213	https://trace.ncbi.nlm.nih.gov/Traces/sra/?study=SRP043213	10	LV PyroTag
LV_genomic DNA_S3	Environmental DNA and RNA sequencing	SAMN03387514	SI016_S3_100m_LV	SRR2068324	SRX1060062	NCBI Sequence Read Archive	SRP043213	https://trace.ncbi.nlm.nih.gov/Traces/sra/?study=SRP043213	100	LV PyroTag
LV_genomic DNA_S3	Environmental DNA and RNA sequencing	SAMN03387516	SI016_S3_120m_LV	SRR2068331	SRX1060064	NCBI Sequence Read Archive	SRP043213	https://trace.ncbi.nlm.nih.gov/Traces/sra/?study=SRP043213	120	LV PyroTag
LV_genomic DNA_S3	Environmental DNA and RNA sequencing	SAMN03387517	SI016_S3_135m_LV	SRR2068334	SRX1060066	NCBI Sequence Read Archive	SRP043213	https://trace.ncbi.nlm.nih.gov/Traces/sra/?study=SRP043213	135	LV PyroTag
LV_genomic DNA_S3	Environmental DNA and RNA sequencing	SAMN03387518	SI016_S3_150m_LV	SRR2068337	SRX1060067	NCBI Sequence Read Archive	SRP043213	https://trace.ncbi.nlm.nih.gov/Traces/sra/?study=SRP043213	150	LV PyroTag
LV_genomic DNA_S3	Environmental DNA and RNA sequencing	SAMN03387519	SI016_S3_200m_LV	SRR2068336	SRX1060069	NCBI Sequence Read Archive	SRP043213	https://trace.ncbi.nlm.nih.gov/Traces/sra/?study=SRP043213	200	LV PyroTag
LV_genomic DNA_S3	Environmental DNA and RNA sequencing	SAMN03387521	SI018_S3_10m_LV	SRR2068348	SRX1060100	NCBI Sequence Read Archive	SRP043213	https://trace.ncbi.nlm.nih.gov/Traces/sra/?study=SRP043213	10	LV PyroTag
LV_genomic DNA_S3	Environmental DNA and RNA sequencing	SAMN03387520	SI018_S3_100m_LV	SRR2068342	SRX1060072	NCBI Sequence Read Archive	SRP043213	https://trace.ncbi.nlm.nih.gov/Traces/sra/?study=SRP043213	100	LV PyroTag
LV_genomic DNA_S3	Environmental DNA and RNA sequencing	SAMN03387522	SI018_S3_120m_LV	SRR2068351	SRX1060101	NCBI Sequence Read Archive	SRP043213	https://trace.ncbi.nlm.nih.gov/Traces/sra/?study=SRP043213	120	LV PyroTag
LV_genomic DNA_S3	Environmental DNA and RNA sequencing	SAMN03387523	SI018_S3_135m_LV	SRR2068352	SRX1060102	NCBI Sequence Read Archive	SRP043213	https://trace.ncbi.nlm.nih.gov/Traces/sra/?study=SRP043213	135	LV PyroTag
LV_genomic DNA_S3	Environmental DNA and RNA sequencing	SAMN03387524	SI018_S3_150m_LV	SRR2068359	SRX1063729	NCBI Sequence Read Archive	SRP043213	https://trace.ncbi.nlm.nih.gov/Traces/sra/?study=SRP043213	150	LV PyroTag
LV_genomic DNA_S3	Environmental DNA and RNA sequencing	SAMN03387525	SI018_S3_200m_LV	SRR2068362	SRX1063732	NCBI Sequence Read Archive	SRP043213	https://trace.ncbi.nlm.nih.gov/Traces/sra/?study=SRP043213	200	LV PyroTag
LV_genomic DNA_S3	Environmental DNA and RNA sequencing	SAMN03387527	SI020_S3_10m_LV	SRR2068367	SRX1063736	NCBI Sequence Read Archive	SRP043213	https://trace.ncbi.nlm.nih.gov/Traces/sra/?study=SRP043213	10	LV PyroTag
LV_genomic DNA_S3	Environmental DNA and RNA sequencing	SAMN03387526	SI020_S3_100m_LV	SRR2068364	SRX1063734	NCBI Sequence Read Archive	SRP043213	https://trace.ncbi.nlm.nih.gov/Traces/sra/?study=SRP043213	100	LV PyroTag
LV_genomic DNA_S3	Environmental DNA and RNA sequencing	SAMN03387528	SI020_S3_120m_LV	SRR2068369	SRX1063738	NCBI Sequence Read Archive	SRP043213	https://trace.ncbi.nlm.nih.gov/Traces/sra/?study=SRP043213	120	LV PyroTag
LV_genomic DNA_S3	Environmental DNA and RNA sequencing	SAMN03387531	SI020_S3_200m_LV	SRR2068370	SRX1063739	NCBI Sequence Read Archive	SRP043213	https://trace.ncbi.nlm.nih.gov/Traces/sra/?study=SRP043213	200	LV PyroTag
LV_genomic DNA_S3	Environmental DNA and RNA sequencing	SAMN03387579	SI024_S3_10m_LV	SRR2068591	SRX1063964	NCBI Sequence Read Archive	SRP043213	https://trace.ncbi.nlm.nih.gov/Traces/sra/?study=SRP043213	10	LV PyroTag
LV_genomic DNA_S3	Environmental DNA and RNA sequencing	SAMN03387577	SI024_S3_100m_LV	SRR2068588	SRX1063960	NCBI Sequence Read Archive	SRP043213	https://trace.ncbi.nlm.nih.gov/Traces/sra/?study=SRP043213	100	LV PyroTag
LV_genomic DNA_S3	Environmental DNA and RNA sequencing	SAMN03387582	SI024_S3_120m_LV	SRR2068597	SRX1063974	NCBI Sequence Read Archive	SRP043213	https://trace.ncbi.nlm.nih.gov/Traces/sra/?study=SRP043213	120	LV PyroTag
LV_genomic DNA_S3	Environmental DNA and RNA sequencing	SAMN03387584	SI024_S3_135m_LV	SRR2068599	SRX1063977	NCBI Sequence Read Archive	SRP043213	https://trace.ncbi.nlm.nih.gov/Traces/sra/?study=SRP043213	135	LV PyroTag
LV_genomic DNA_S3	Environmental DNA and RNA sequencing	SAMN03387586	SI024_S3_150m_LV	SRR2068604	SRX1063983	NCBI Sequence Read Archive	SRP043213	https://trace.ncbi.nlm.nih.gov/Traces/sra/?study=SRP043213	150	LV PyroTag
LV_genomic DNA_S3	Environmental DNA and RNA sequencing	SAMN03387590	SI024_S3_200m_LV	SRR2068610	SRX1063987	NCBI Sequence Read Archive	SRP043213	https://trace.ncbi.nlm.nih.gov/Traces/sra/?study=SRP043213	200	LV PyroTag
LV_genomic DNA_S3	Environmental DNA and RNA sequencing	SAMN03387617	SI026_S3_10m_LV	SRR2068740	SRX1064118	NCBI Sequence Read Archive	SRP043213	https://trace.ncbi.nlm.nih.gov/Traces/sra/?study=SRP043213	10	LV PyroTag
LV_genomic DNA_S3	Environmental DNA and RNA sequencing	SAMN03387615	SI026_S3_100m_LV	SRR2068736	SRX1064114	NCBI Sequence Read Archive	SRP043213	https://trace.ncbi.nlm.nih.gov/Traces/sra/?study=SRP043213	100	LV PyroTag
LV_genomic DNA_S3	Environmental DNA and RNA sequencing	SAMN03387620	SI026_S3_120m_LV	SRR2068746	SRX1064125	NCBI Sequence Read Archive	SRP043213	https://trace.ncbi.nlm.nih.gov/Traces/sra/?study=SRP043213	120	LV PyroTag
LV_genomic DNA_S3	Environmental DNA and RNA sequencing	SAMN03387622	SI026_S3_135m_LV	SRR2068749	SRX1064128	NCBI Sequence Read Archive	SRP043213	https://trace.ncbi.nlm.nih.gov/Traces/sra/?study=SRP043213	135	LV PyroTag
LV_genomic DNA_S3	Environmental DNA and RNA sequencing	SAMN03387624	SI026_S3_150m_LV	SRR2068752	SRX1064131	NCBI Sequence Read Archive	SRP043213	https://trace.ncbi.nlm.nih.gov/Traces/sra/?study=SRP043213	150	LV PyroTag
LV_genomic DNA_S3	Environmental DNA and RNA sequencing	SAMN03387628	SI026_S3_200m_LV	SRR2071241	SRX1066407	NCBI Sequence Read Archive	SRP043213	https://trace.ncbi.nlm.nih.gov/Traces/sra/?study=SRP043213	200	LV PyroTag
LV_genomic DNA_S3	Environmental DNA and RNA sequencing	SAMN03387685	SI030_S3_10m_LV	SRR2071697	SRX1066908	NCBI Sequence Read Archive	SRP043213	https://trace.ncbi.nlm.nih.gov/Traces/sra/?study=SRP043213	10	LV PyroTag
LV_genomic DNA_S3	Environmental DNA and RNA sequencing	SAMN03387683	SI030_S3_100m_LV	SRR2071691	SRX1066903	NCBI Sequence Read Archive	SRP043213	https://trace.ncbi.nlm.nih.gov/Traces/sra/?study=SRP043213	100	LV PyroTag
LV_genomic DNA_S3	Environmental DNA and RNA sequencing	SAMN03387688	SI030_S3_120m_LV	SRR2071709	SRX1066919	NCBI Sequence Read Archive	SRP043213	https://trace.ncbi.nlm.nih.gov/Traces/sra/?study=SRP043213	120	LV PyroTag
LV_genomic DNA_S3	Environmental DNA and RNA sequencing	SAMN03387690	SI030_S3_135m_LV	SRR2071713	SRX1066921	NCBI Sequence Read Archive	SRP043213	https://trace.ncbi.nlm.nih.gov/Traces/sra/?study=SRP043213	135	LV PyroTag
LV_genomic DNA_S3	Environmental DNA and RNA sequencing	SAMN03387692	SI030_S3_150m_LV	SRR2071728	SRX1066925	NCBI Sequence Read Archive	SRP043213	https://trace.ncbi.nlm.nih.gov/Traces/sra/?study=SRP043213	150	LV PyroTag
LV_genomic DNA_S3	Environmental DNA and RNA sequencing	SAMN03387696	SI030_S3_200m_LV	SRR2071737	SRX1066944	NCBI Sequence Read Archive	SRP043213	https://trace.ncbi.nlm.nih.gov/Traces/sra/?study=SRP043213	200	LV PyroTag
LV_genomic DNA_S3	Environmental DNA and RNA sequencing	SAMN03387753	SI034_S3_10m_LV	SRR2072683	SRX1067773	NCBI Sequence Read Archive	SRP043213	https://trace.ncbi.nlm.nih.gov/Traces/sra/?study=SRP043213	10	LV PyroTag
LV_genomic DNA_S3	Environmental DNA and RNA sequencing	SAMN03387751	SI034_S3_100m_LV	SRR2072678	SRX1067770	NCBI Sequence Read Archive	SRP043213	https://trace.ncbi.nlm.nih.gov/Traces/sra/?study=SRP043213	100	LV PyroTag
LV_genomic DNA_S3	Environmental DNA and RNA sequencing	SAMN03387756	SI034_S3_120m_LV	SRR2072699	SRX1067779	NCBI Sequence Read Archive	SRP043213	https://trace.ncbi.nlm.nih.gov/Traces/sra/?study=SRP043213	120	LV PyroTag
LV_genomic DNA_S3	Environmental DNA and RNA sequencing	SAMN03387758	SI034_S3_135m_LV	SRR2072707	SRX1067789	NCBI Sequence Read Archive	SRP043213	https://trace.ncbi.nlm.nih.gov/Traces/sra/?study=SRP043213	135	LV PyroTag
LV_genomic DNA_S3	Environmental DNA and RNA sequencing	SAMN03387760	SI034_S3_150m_LV	SRR2072714	SRX1067792	NCBI Sequence Read Archive	SRP043213	https://trace.ncbi.nlm.nih.gov/Traces/sra/?study=SRP043213	150	LV PyroTag
LV_genomic DNA_S3	Environmental DNA and RNA sequencing	SAMN03387764	SI034_S3_200m_LV	SRR2072737	SRX1067814	NCBI Sequence Read Archive	SRP043213	https://trace.ncbi.nlm.nih.gov/Traces/sra/?study=SRP043213	200	LV PyroTag
LV_genomic DNA_S3	Environmental DNA and RNA sequencing	SAMN03387791	SI036_S3_10m_LV	SRR2073225	SRX1068265	NCBI Sequence Read Archive	SRP043213	https://trace.ncbi.nlm.nih.gov/Traces/sra/?study=SRP043213	10	LV PyroTag
LV_genomic DNA_S3	Environmental DNA and RNA sequencing	SAMN03387789	SI036_S3_100m_LV	SRR2073223	SRX1068263	NCBI Sequence Read Archive	SRP043213	https://trace.ncbi.nlm.nih.gov/Traces/sra/?study=SRP043213	100	LV PyroTag
LV_genomic DNA_S3	Environmental DNA and RNA sequencing	SAMN03387794	SI036_S3_120m_LV	SRR2073228	SRX1068268	NCBI Sequence Read Archive	SRP043213	https://trace.ncbi.nlm.nih.gov/Traces/sra/?study=SRP043213	120	LV PyroTag
LV_genomic DNA_S3	Environmental DNA and RNA sequencing	SAMN03387796	SI036_S3_135m_LV	SRR2073230	SRX1068270	NCBI Sequence Read Archive	SRP043213	https://trace.ncbi.nlm.nih.gov/Traces/sra/?study=SRP043213	135	LV PyroTag
LV_genomic DNA_S3	Environmental DNA and RNA sequencing	SAMN03387798	SI036_S3_150m_LV	SRR2073232	SRX1068272	NCBI Sequence Read Archive	SRP043213	https://trace.ncbi.nlm.nih.gov/Traces/sra/?study=SRP043213	150	LV PyroTag
LV_genomic DNA_S3	Environmental DNA and RNA sequencing	SAMN03387802	SI036_S3_200m_LV	SRR2073236	SRX1068276	NCBI Sequence Read Archive	SRP043213	https://trace.ncbi.nlm.nih.gov/Traces/sra/?study=SRP043213	200	LV PyroTag
LV_genomic DNA_S3	Environmental DNA and RNA sequencing	SAMN03387810	SI037_S3_100m_LV	SRR2073243	SRX1068283	NCBI Sequence Read Archive	SRP043213	https://trace.ncbi.nlm.nih.gov/Traces/sra/?study=SRP043213	100	LV PyroTag
LV_genomic DNA_S3	Environmental DNA and RNA sequencing	SAMN03387813	SI037_S3_135m_LV	SRR2073721	SRX1068754	NCBI Sequence Read Archive	SRP043213	https://trace.ncbi.nlm.nih.gov/Traces/sra/?study=SRP043213	135	LV PyroTag
LV_genomic DNA_S3	Environmental DNA and RNA sequencing	SAMN03387814	SI037_S3_150m_LV	SRR2073727	SRX1068762	NCBI Sequence Read Archive	SRP043213	https://trace.ncbi.nlm.nih.gov/Traces/sra/?study=SRP043213	150	LV PyroTag
LV_genomic DNA_S3	Environmental DNA and RNA sequencing	SAMN03387815	SI037_S3_200m_LV	SRR2073733	SRX1068768	NCBI Sequence Read Archive	SRP043213	https://trace.ncbi.nlm.nih.gov/Traces/sra/?study=SRP043213	200	LV PyroTag
LV_genomic DNA_S3	Environmental DNA and RNA sequencing	SAMN03387819	SI038_S3_10m_LV	SRR2073759	SRX1068795	NCBI Sequence Read Archive	SRP043213	https://trace.ncbi.nlm.nih.gov/Traces/sra/?study=SRP043213	10	LV PyroTag
LV_genomic DNA_S3	Environmental DNA and RNA sequencing	SAMN03387817	SI038_S3_100m_LV	SRR2073746	SRX1068780	NCBI Sequence Read Archive	SRP043213	https://trace.ncbi.nlm.nih.gov/Traces/sra/?study=SRP043213	100	LV PyroTag
LV_genomic DNA_S3	Environmental DNA and RNA sequencing	SAMN03387822	SI038_S3_120m_LV	SRR2073779	SRX1068814	NCBI Sequence Read Archive	SRP043213	https://trace.ncbi.nlm.nih.gov/Traces/sra/?study=SRP043213	120	LV PyroTag
LV_genomic DNA_S3	Environmental DNA and RNA sequencing	SAMN03387824	SI038_S3_135m_LV	SRR2073791	SRX1068826	NCBI Sequence Read Archive	SRP043213	https://trace.ncbi.nlm.nih.gov/Traces/sra/?study=SRP043213	135	LV PyroTag
LV_genomic DNA_S3	Environmental DNA and RNA sequencing	SAMN03387826	SI038_S3_150m_LV	SRR2073802	SRX1068837	NCBI Sequence Read Archive	SRP043213	https://trace.ncbi.nlm.nih.gov/Traces/sra/?study=SRP043213	150	LV PyroTag
LV_genomic DNA_S3	Environmental DNA and RNA sequencing	SAMN03387830	SI038_S3_200m_LV	SRR2073825	SRX1068860	NCBI Sequence Read Archive	SRP043213	https://trace.ncbi.nlm.nih.gov/Traces/sra/?study=SRP043213	200	LV PyroTag
LV_genomic DNA_S3	Environmental DNA and RNA sequencing	SAMN03387857	SI047_S3_10m_LV	SRR2075325	SRX1070355	NCBI Sequence Read Archive	SRP043213	https://trace.ncbi.nlm.nih.gov/Traces/sra/?study=SRP043213	10	LV PyroTag
LV_genomic DNA_S3	Environmental DNA and RNA sequencing	SAMN03387855	SI047_S3_100m_LV	SRR2075300	SRX1070333	NCBI Sequence Read Archive	SRP043213	https://trace.ncbi.nlm.nih.gov/Traces/sra/?study=SRP043213	100	LV PyroTag
LV_genomic DNA_S3	Environmental DNA and RNA sequencing	SAMN03387860	SI047_S3_120m_LV	SRR2075368	SRX1070399	NCBI Sequence Read Archive	SRP043213	https://trace.ncbi.nlm.nih.gov/Traces/sra/?study=SRP043213	120	LV PyroTag
LV_genomic DNA_S3	Environmental DNA and RNA sequencing	SAMN03387862	SI047_S3_135m_LV	SRR2075375	SRX1070409	NCBI Sequence Read Archive	SRP043213	https://trace.ncbi.nlm.nih.gov/Traces/sra/?study=SRP043213	135	LV PyroTag
LV_genomic DNA_S3	Environmental DNA and RNA sequencing	SAMN03387864	SI047_S3_150m_LV	SRR2075377	SRX1070411	NCBI Sequence Read Archive	SRP043213	https://trace.ncbi.nlm.nih.gov/Traces/sra/?study=SRP043213	150	LV PyroTag
LV_genomic DNA_S3	Environmental DNA and RNA sequencing	SAMN03387868	SI047_S3_200m_LV	SRR2075381	SRX1070415	NCBI Sequence Read Archive	SRP043213	https://trace.ncbi.nlm.nih.gov/Traces/sra/?study=SRP043213	200	LV PyroTag
LV_genomic DNA_S3	Environmental DNA and RNA sequencing	SAMN03387877	SI048_S3_10m_LV	SRR2071712	SRX1066922	NCBI Sequence Read Archive	SRP043213	https://trace.ncbi.nlm.nih.gov/Traces/sra/?study=SRP043213	10	LV PyroTag
LV_genomic DNA_S3	Environmental DNA and RNA sequencing	SAMN03387876	SI048_S3_100m_LV	SRR2071715	SRX1066924	NCBI Sequence Read Archive	SRP043213	https://trace.ncbi.nlm.nih.gov/Traces/sra/?study=SRP043213	100	LV PyroTag
LV_genomic DNA_S3	Environmental DNA and RNA sequencing	SAMN03387878	SI048_S3_120m_LV	SRR2071710	SRX1066918	NCBI Sequence Read Archive	SRP043213	https://trace.ncbi.nlm.nih.gov/Traces/sra/?study=SRP043213	120	LV PyroTag
LV_genomic DNA_S3	Environmental DNA and RNA sequencing	SAMN03387879	SI048_S3_135m_LV	SRR2071700	SRX1066910	NCBI Sequence Read Archive	SRP043213	https://trace.ncbi.nlm.nih.gov/Traces/sra/?study=SRP043213	135	LV PyroTag
LV_genomic DNA_S3	Environmental DNA and RNA sequencing	SAMN03387880	SI048_S3_150m_LV	SRR2071696	SRX1066907	NCBI Sequence Read Archive	SRP043213	https://trace.ncbi.nlm.nih.gov/Traces/sra/?study=SRP043213	150	LV PyroTag
LV_genomic DNA_S3	Environmental DNA and RNA sequencing	SAMN03387881	SI048_S3_200m_LV	SRR2071693	SRX1066904	NCBI Sequence Read Archive	SRP043213	https://trace.ncbi.nlm.nih.gov/Traces/sra/?study=SRP043213	200	LV PyroTag
LV_genomic DNA_S3	Environmental DNA and RNA sequencing	SAMN03387889	SI053_S3_10m_LV	SRR2071649	SRX1066860	NCBI Sequence Read Archive	SRP043213	https://trace.ncbi.nlm.nih.gov/Traces/sra/?study=SRP043213	10	LV PyroTag
LV_genomic DNA_S3	Environmental DNA and RNA sequencing	SAMN03387888	SI053_S3_100m_LV	SRR2071650	SRX1066861	NCBI Sequence Read Archive	SRP043213	https://trace.ncbi.nlm.nih.gov/Traces/sra/?study=SRP043213	100	LV PyroTag
LV_genomic DNA_S3	Environmental DNA and RNA sequencing	SAMN03387890	SI053_S3_120m_LV	SRR2071648	SRX1066859	NCBI Sequence Read Archive	SRP043213	https://trace.ncbi.nlm.nih.gov/Traces/sra/?study=SRP043213	120	LV PyroTag
LV_genomic DNA_S3	Environmental DNA and RNA sequencing	SAMN03387891	SI053_S3_135m_LV	SRR2071646	SRX1066857	NCBI Sequence Read Archive	SRP043213	https://trace.ncbi.nlm.nih.gov/Traces/sra/?study=SRP043213	135	LV PyroTag
LV_genomic DNA_S3	Environmental DNA and RNA sequencing	SAMN03387892	SI053_S3_150m_LV	SRR2071644	SRX1066855	NCBI Sequence Read Archive	SRP043213	https://trace.ncbi.nlm.nih.gov/Traces/sra/?study=SRP043213	150	LV PyroTag
LV_genomic DNA_S3	Environmental DNA and RNA sequencing	SAMN03387893	SI053_S3_200m_LV	SRR2071643	SRX1066854	NCBI Sequence Read Archive	SRP043213	https://trace.ncbi.nlm.nih.gov/Traces/sra/?study=SRP043213	200	LV PyroTag
LV_genomic DNA_S3	Environmental DNA and RNA sequencing	SAMN03387897	SI054_S3_10m_LV	SRR2071632	SRX1066843	NCBI Sequence Read Archive	SRP043213	https://trace.ncbi.nlm.nih.gov/Traces/sra/?study=SRP043213	10	LV PyroTag
LV_genomic DNA_S3	Environmental DNA and RNA sequencing	SAMN03387895	SI054_S3_100m_LV	SRR2071638	SRX1066849	NCBI Sequence Read Archive	SRP043213	https://trace.ncbi.nlm.nih.gov/Traces/sra/?study=SRP043213	100	LV PyroTag
LV_genomic DNA_S3	Environmental DNA and RNA sequencing	SAMN03387900	SI054_S3_120m_LV	SRR2071483	SRX1066692	NCBI Sequence Read Archive	SRP043213	https://trace.ncbi.nlm.nih.gov/Traces/sra/?study=SRP043213	120	LV PyroTag
LV_genomic DNA_S3	Environmental DNA and RNA sequencing	SAMN03387902	SI054_S3_135m_LV	SRR2071481	SRX1066688	NCBI Sequence Read Archive	SRP043213	https://trace.ncbi.nlm.nih.gov/Traces/sra/?study=SRP043213	135	LV PyroTag
LV_genomic DNA_S3	Environmental DNA and RNA sequencing	SAMN03387904	SI054_S3_150m_LV	SRR2071478	SRX1066686	NCBI Sequence Read Archive	SRP043213	https://trace.ncbi.nlm.nih.gov/Traces/sra/?study=SRP043213	150	LV PyroTag
LV_genomic DNA_S3	Environmental DNA and RNA sequencing	SAMN03387908	SI054_S3_200m_LV	SRR2071471	SRX1066677	NCBI Sequence Read Archive	SRP043213	https://trace.ncbi.nlm.nih.gov/Traces/sra/?study=SRP043213	200	LV PyroTag
LV_genomic DNA_S3	Environmental DNA and RNA sequencing	SAMN03387916	SI060_S3_100m_LV	SRR2071456	SRX1066663	NCBI Sequence Read Archive	SRP043213	https://trace.ncbi.nlm.nih.gov/Traces/sra/?study=SRP043213	100	LV PyroTag
LV_genomic DNA_S3	Environmental DNA and RNA sequencing	SAMN03387920	SI060_S3_150m_LV	SRR2071455	SRX1066662	NCBI Sequence Read Archive	SRP043213	https://trace.ncbi.nlm.nih.gov/Traces/sra/?study=SRP043213	150	LV PyroTag
LV_genomic DNA_S3	Environmental DNA and RNA sequencing	SAMN03387921	SI060_S3_200m_LV	SRR2071454	SRX1066659	NCBI Sequence Read Archive	SRP043213	https://trace.ncbi.nlm.nih.gov/Traces/sra/?study=SRP043213	200	LV PyroTag
LV_genomic DNA_S3	Environmental DNA and RNA sequencing	SAMN05785699	SI072_10m_LV_iTag	SRR5809668	SRX2988156	NCBI Sequence Read Archive	SRP043213	https://trace.ncbi.nlm.nih.gov/Traces/sra/?study=SRP043213	10	LV iTag
LV_genomic DNA_S3	Environmental DNA and RNA sequencing	SAMN05785700	SI072_100m_LV_iTag	SRR5809637	SRX2988187	NCBI Sequence Read Archive	SRP043213	https://trace.ncbi.nlm.nih.gov/Traces/sra/?study=SRP043213	100	LV iTag
LV_genomic DNA_S3	Environmental DNA and RNA sequencing	SAMN05785701	SI072_120m_LV_iTag	SRR5809639	SRX2988185	NCBI Sequence Read Archive	SRP043213	https://trace.ncbi.nlm.nih.gov/Traces/sra/?study=SRP043213	120	LV iTag
LV_genomic DNA_S3	Environmental DNA and RNA sequencing	SAMN05785702	SI072_135m_LV_iTag	SRR5809641	SRX2988183	NCBI Sequence Read Archive	SRP043213	https://trace.ncbi.nlm.nih.gov/Traces/sra/?study=SRP043213	135	LV iTag
LV_genomic DNA_S3	Environmental DNA and RNA sequencing	SAMN05785703	SI072_150m_LV_iTag	SRR5809643	SRX2988181	NCBI Sequence Read Archive	SRP043213	https://trace.ncbi.nlm.nih.gov/Traces/sra/?study=SRP043213	150	LV iTag
LV_genomic DNA_S3	Environmental DNA and RNA sequencing	SAMN05785704	SI072_165m_LV_iTag	SRR5809606	SRX2988218	NCBI Sequence Read Archive	SRP043213	https://trace.ncbi.nlm.nih.gov/Traces/sra/?study=SRP043213	165	LV iTag
LV_genomic DNA_S3	Environmental DNA and RNA sequencing	SAMN05785705	SI072_200m_LV_iTag	SRR5809608	SRX2988216	NCBI Sequence Read Archive	SRP043213	https://trace.ncbi.nlm.nih.gov/Traces/sra/?study=SRP043213	200	LV iTag
LV_genomic DNA_S3	Environmental DNA and RNA sequencing	SAMN05785706	SI073_10m_LV_iTag	SRR5809647	SRX2988177	NCBI Sequence Read Archive	SRP043213	https://trace.ncbi.nlm.nih.gov/Traces/sra/?study=SRP043213	10	LV iTag
LV_genomic DNA_S3	Environmental DNA and RNA sequencing	SAMN05785707	SI073_100m_LV_iTag	SRR5809605	SRX2988219	NCBI Sequence Read Archive	SRP043213	https://trace.ncbi.nlm.nih.gov/Traces/sra/?study=SRP043213	100	LV iTag
LV_genomic DNA_S3	Environmental DNA and RNA sequencing	SAMN05785708	SI073_120m_LV_iTag	SRR5809609	SRX2988215	NCBI Sequence Read Archive	SRP043213	https://trace.ncbi.nlm.nih.gov/Traces/sra/?study=SRP043213	120	LV iTag
LV_genomic DNA_S3	Environmental DNA and RNA sequencing	SAMN05785709	SI073_135m_LV_iTag	SRR5809645	SRX2988179	NCBI Sequence Read Archive	SRP043213	https://trace.ncbi.nlm.nih.gov/Traces/sra/?study=SRP043213	135	LV iTag
LV_genomic DNA_S3	Environmental DNA and RNA sequencing	SAMN05785710	SI073_150m_LV_iTag	SRR5809631	SRX2988193	NCBI Sequence Read Archive	SRP043213	https://trace.ncbi.nlm.nih.gov/Traces/sra/?study=SRP043213	150	LV iTag
LV_genomic DNA_S3	Environmental DNA and RNA sequencing	SAMN05785711	SI074_10m_LV_iTag	SRR5809634	SRX2988190	NCBI Sequence Read Archive	SRP043213	https://trace.ncbi.nlm.nih.gov/Traces/sra/?study=SRP043213	10	LV iTag
LV_genomic DNA_S3	Environmental DNA and RNA sequencing	SAMN05785712	SI074_100m_LV_iTag	SRR5809594	SRX2988230	NCBI Sequence Read Archive	SRP043213	https://trace.ncbi.nlm.nih.gov/Traces/sra/?study=SRP043213	100	LV iTag
LV_genomic DNA_S3	Environmental DNA and RNA sequencing	SAMN05785713	SI074_120m_LV_iTag	SRR5809595	SRX2988229	NCBI Sequence Read Archive	SRP043213	https://trace.ncbi.nlm.nih.gov/Traces/sra/?study=SRP043213	120	LV iTag
LV_genomic DNA_S3	Environmental DNA and RNA sequencing	SAMN05785714	SI074_135m_LV_iTag	SRR5809596	SRX2988228	NCBI Sequence Read Archive	SRP043213	https://trace.ncbi.nlm.nih.gov/Traces/sra/?study=SRP043213	135	LV iTag
LV_genomic DNA_S3	Environmental DNA and RNA sequencing	SAMN05785715	SI074_150m_LV_iTag	SRR5809597	SRX2988227	NCBI Sequence Read Archive	SRP043213	https://trace.ncbi.nlm.nih.gov/Traces/sra/?study=SRP043213	150	LV iTag
LV_genomic DNA_S3	Environmental DNA and RNA sequencing	SAMN05785716	SI074_165m_LV_iTag	SRR5809598	SRX2988226	NCBI Sequence Read Archive	SRP043213	https://trace.ncbi.nlm.nih.gov/Traces/sra/?study=SRP043213	165	LV iTag
LV_genomic DNA_S3	Environmental DNA and RNA sequencing	SAMN05785717	#N/A	#N/A	#N/A	NCBI Sequence Read Archive	SRP043213	https://trace.ncbi.nlm.nih.gov/Traces/sra/?study=SRP043213	200	LV iTag
LV_genomic DNA_S3	Environmental DNA and RNA sequencing	SAMN05785718	SI072_10m_LV_PF_iTag	SRR5809599	SRX2988225	NCBI Sequence Read Archive	SRP043213	https://trace.ncbi.nlm.nih.gov/Traces/sra/?study=SRP043213	10	LV_PF iTag
LV_genomic DNA_S3	Environmental DNA and RNA sequencing	SAMN05785719	SI072_100m_LV_PF_iTag	SRR5809600	SRX2988224	NCBI Sequence Read Archive	SRP043213	https://trace.ncbi.nlm.nih.gov/Traces/sra/?study=SRP043213	100	LV_PF iTag
LV_genomic DNA_S3	Environmental DNA and RNA sequencing	SAMN05785720	SI072_135m_LV_PF_iTag	SRR5809601	SRX2988223	NCBI Sequence Read Archive	SRP043213	https://trace.ncbi.nlm.nih.gov/Traces/sra/?study=SRP043213	135	LV_PF iTag
LV_genomic DNA_S3	Environmental DNA and RNA sequencing	SAMN05785721	SI072_150m_LV_PF_iTag	SRR5809602	SRX2988222	NCBI Sequence Read Archive	SRP043213	https://trace.ncbi.nlm.nih.gov/Traces/sra/?study=SRP043213	150	LV_PF iTag
LV_genomic DNA_S3	Environmental DNA and RNA sequencing	SAMN05785722	SI072_165m_LV_PF_iTag	SRR5809603	SRX2988221	NCBI Sequence Read Archive	SRP043213	https://trace.ncbi.nlm.nih.gov/Traces/sra/?study=SRP043213	165	LV_PF iTag
LV_genomic DNA_S3	Environmental DNA and RNA sequencing	SAMN05785723	SI073_100m_LV_PF_iTag	SRR5809636	SRX2988188	NCBI Sequence Read Archive	SRP043213	https://trace.ncbi.nlm.nih.gov/Traces/sra/?study=SRP043213	100	LV_PF iTag
LV_genomic DNA_S3	Environmental DNA and RNA sequencing	SAMN05785724	SI073_120m_LV_PF_iTag	SRR5809635	SRX2988189	NCBI Sequence Read Archive	SRP043213	https://trace.ncbi.nlm.nih.gov/Traces/sra/?study=SRP043213	120	LV_PF iTag
LV_genomic DNA_S3	Environmental DNA and RNA sequencing	SAMN05785725	SI073_135m_LV_PF_iTag	SRR5809611	SRX2988213	NCBI Sequence Read Archive	SRP043213	https://trace.ncbi.nlm.nih.gov/Traces/sra/?study=SRP043213	135	LV_PF iTag
LV_genomic DNA_S3	Environmental DNA and RNA sequencing	SAMN05785726	SI073_165m_LV_PF_iTag	SRR5809633	SRX2988191	NCBI Sequence Read Archive	SRP043213	https://trace.ncbi.nlm.nih.gov/Traces/sra/?study=SRP043213	165	LV_PF iTag
LV_genomic DNA_S3	Environmental DNA and RNA sequencing	SAMN05785727	SI074_10m_LV_PF_iTag	SRR5809632	SRX2988192	NCBI Sequence Read Archive	SRP043213	https://trace.ncbi.nlm.nih.gov/Traces/sra/?study=SRP043213	10	LV_PF iTag
LV_genomic DNA_S3	Environmental DNA and RNA sequencing	SAMN05785728	SI074_100m_LV_PF_iTag	SRR5809607	SRX2988217	NCBI Sequence Read Archive	SRP043213	https://trace.ncbi.nlm.nih.gov/Traces/sra/?study=SRP043213	100	LV_PF iTag
LV_genomic DNA_S3	Environmental DNA and RNA sequencing	SAMN05785729	SI074_120m_LV_PF_iTag	SRR5809630	SRX2988194	NCBI Sequence Read Archive	SRP043213	https://trace.ncbi.nlm.nih.gov/Traces/sra/?study=SRP043213	120	LV_PF iTag
LV_genomic DNA_S3	Environmental DNA and RNA sequencing	SAMN05785730	SI074_135m_LV_PF_iTag	SRR5809629	SRX2988195	NCBI Sequence Read Archive	SRP043213	https://trace.ncbi.nlm.nih.gov/Traces/sra/?study=SRP043213	135	LV_PF iTag
LV_genomic DNA_S3	Environmental DNA and RNA sequencing	SAMN05785731	SI074_150m_LV_PF_iTag	SRR5809640	SRX2988184	NCBI Sequence Read Archive	SRP043213	https://trace.ncbi.nlm.nih.gov/Traces/sra/?study=SRP043213	150	LV_PF iTag
LV_genomic DNA_S3	Environmental DNA and RNA sequencing	SAMN05785732	SI074_165m_LV_PF_iTag	SRR5809644	SRX2988180	NCBI Sequence Read Archive	SRP043213	https://trace.ncbi.nlm.nih.gov/Traces/sra/?study=SRP043213	165	LV_PF iTag
LV_genomic DNA_S3	Environmental DNA and RNA sequencing	SAMN05785733	SI074_200m_LV_PF_iTag	SRR5809604	SRX2988220	NCBI Sequence Read Archive	SRP043213	https://trace.ncbi.nlm.nih.gov/Traces/sra/?study=SRP043213	200	LV_PF iTag
HR_genomic DNA_S3	Environmental DNA and RNA sequencing	SAMN03387533	SI021_S3_10m_HR	SRR2067956	SRX1058132	NCBI Sequence Read Archive	SRP043213	https://trace.ncbi.nlm.nih.gov/Traces/sra/?study=SRP043213	10	HR PyroTag
HR_genomic DNA_S3	Environmental DNA and RNA sequencing	SAMN03387532	SI021_S3_100m_HR	SRR2061817	SRX1057773	NCBI Sequence Read Archive	SRP043213	https://trace.ncbi.nlm.nih.gov/Traces/sra/?study=SRP043213	100	HR PyroTag
HR_genomic DNA_S3	Environmental DNA and RNA sequencing	SAMN03387534	SI021_S3_110m_HR	SRR2067961	SRX1060003	NCBI Sequence Read Archive	SRP043213	https://trace.ncbi.nlm.nih.gov/Traces/sra/?study=SRP043213	110	HR PyroTag
HR_genomic DNA_S3	Environmental DNA and RNA sequencing	SAMN03387535	SI021_S3_120m_HR	SRR2067965	SRX1060012	NCBI Sequence Read Archive	SRP043213	https://trace.ncbi.nlm.nih.gov/Traces/sra/?study=SRP043213	120	HR PyroTag
HR_genomic DNA_S3	Environmental DNA and RNA sequencing	SAMN03387536	SI021_S3_135m_HR	SRR2067969	SRX1060016	NCBI Sequence Read Archive	SRP043213	https://trace.ncbi.nlm.nih.gov/Traces/sra/?study=SRP043213	135	HR PyroTag
HR_genomic DNA_S3	Environmental DNA and RNA sequencing	SAMN03387537	SI021_S3_150m_HR	SRR2067974	SRX1060020	NCBI Sequence Read Archive	SRP043213	https://trace.ncbi.nlm.nih.gov/Traces/sra/?study=SRP043213	150	HR PyroTag
HR_genomic DNA_S3	Environmental DNA and RNA sequencing	SAMN03387538	SI021_S3_165m_HR	SRR2067979	SRX1060022	NCBI Sequence Read Archive	SRP043213	https://trace.ncbi.nlm.nih.gov/Traces/sra/?study=SRP043213	165	HR PyroTag
HR_genomic DNA_S3	Environmental DNA and RNA sequencing	SAMN03387540	SI021_S3_20m_HR	SRR2067993	SRX1060028	NCBI Sequence Read Archive	SRP043213	https://trace.ncbi.nlm.nih.gov/Traces/sra/?study=SRP043213	20	HR PyroTag
HR_genomic DNA_S3	Environmental DNA and RNA sequencing	SAMN03387539	SI021_S3_200m_HR	SRR2067986	SRX1060025	NCBI Sequence Read Archive	SRP043213	https://trace.ncbi.nlm.nih.gov/Traces/sra/?study=SRP043213	200	HR PyroTag
HR_genomic DNA_S3	Environmental DNA and RNA sequencing	SAMN03387541	SI021_S3_40m_HR	SRR2067995	SRX1060031	NCBI Sequence Read Archive	SRP043213	https://trace.ncbi.nlm.nih.gov/Traces/sra/?study=SRP043213	40	HR PyroTag
HR_genomic DNA_S3	Environmental DNA and RNA sequencing	SAMN03387542	SI021_S3_60m_HR	SRR2068004	SRX1060037	NCBI Sequence Read Archive	SRP043213	https://trace.ncbi.nlm.nih.gov/Traces/sra/?study=SRP043213	60	HR PyroTag
HR_genomic DNA_S3	Environmental DNA and RNA sequencing	SAMN03387543	SI021_S3_75m_HR	SRR2068011	SRX1060039	NCBI Sequence Read Archive	SRP043213	https://trace.ncbi.nlm.nih.gov/Traces/sra/?study=SRP043213	75	HR PyroTag
HR_genomic DNA_S3	Environmental DNA and RNA sequencing	SAMN03387544	SI021_S3_85m_HR	SRR2068272	SRX1060055	NCBI Sequence Read Archive	SRP043213	https://trace.ncbi.nlm.nih.gov/Traces/sra/?study=SRP043213	85	HR PyroTag
HR_genomic DNA_S3	Environmental DNA and RNA sequencing	SAMN03387545	SI021_S3_90m_HR	SRR2068286	SRX1060056	NCBI Sequence Read Archive	SRP043213	https://trace.ncbi.nlm.nih.gov/Traces/sra/?study=SRP043213	90	HR PyroTag
HR_genomic DNA_S3	Environmental DNA and RNA sequencing	SAMN03387546	SI021_S3_97m_HR	SRR2068280	SRX1060057	NCBI Sequence Read Archive	SRP043213	https://trace.ncbi.nlm.nih.gov/Traces/sra/?study=SRP043213	97	HR PyroTag
HR_genomic DNA_S3	Environmental DNA and RNA sequencing	SAMN03387547	SI022_S3_10m_HR	SRR2068297	SRX1060058	NCBI Sequence Read Archive	SRP043213	https://trace.ncbi.nlm.nih.gov/Traces/sra/?study=SRP043213	10	HR PyroTag
HR_genomic DNA_S3	Environmental DNA and RNA sequencing	SAMN03387548	SI022_S3_120m_HR	SRR2068302	SRX1060059	NCBI Sequence Read Archive	SRP043213	https://trace.ncbi.nlm.nih.gov/Traces/sra/?study=SRP043213	120	HR PyroTag
HR_genomic DNA_S3	Environmental DNA and RNA sequencing	SAMN03387549	SI022_S3_135m_HR	SRR2068305	SRX1060061	NCBI Sequence Read Archive	SRP043213	https://trace.ncbi.nlm.nih.gov/Traces/sra/?study=SRP043213	135	HR PyroTag
HR_genomic DNA_S3	Environmental DNA and RNA sequencing	SAMN03387550	SI022_S3_150m_HR	SRR2068332	SRX1060065	NCBI Sequence Read Archive	SRP043213	https://trace.ncbi.nlm.nih.gov/Traces/sra/?study=SRP043213	150	HR PyroTag
HR_genomic DNA_S3	Environmental DNA and RNA sequencing	SAMN03387551	SI022_S3_165m_HR	SRR2068338	SRX1060068	NCBI Sequence Read Archive	SRP043213	https://trace.ncbi.nlm.nih.gov/Traces/sra/?study=SRP043213	165	HR PyroTag
HR_genomic DNA_S3	Environmental DNA and RNA sequencing	SAMN03387552	SI022_S3_185m_HR	SRR2068343	SRX1060070	NCBI Sequence Read Archive	SRP043213	https://trace.ncbi.nlm.nih.gov/Traces/sra/?study=SRP043213	185	HR PyroTag
HR_genomic DNA_S3	Environmental DNA and RNA sequencing	SAMN03387554	SI022_S3_20m_HR	SRR2068344	SRX1060074	NCBI Sequence Read Archive	SRP043213	https://trace.ncbi.nlm.nih.gov/Traces/sra/?study=SRP043213	20	HR PyroTag
HR_genomic DNA_S3	Environmental DNA and RNA sequencing	SAMN03387553	SI022_S3_200m_HR	SRR2068340	SRX1060073	NCBI Sequence Read Archive	SRP043213	https://trace.ncbi.nlm.nih.gov/Traces/sra/?study=SRP043213	200	HR PyroTag
HR_genomic DNA_S3	Environmental DNA and RNA sequencing	SAMN03387555	SI022_S3_40m_HR	SRR2068346	SRX1060076	NCBI Sequence Read Archive	SRP043213	https://trace.ncbi.nlm.nih.gov/Traces/sra/?study=SRP043213	40	HR PyroTag
HR_genomic DNA_S3	Environmental DNA and RNA sequencing	SAMN03387556	SI022_S3_75m_HR	SRR2068347	SRX1060098	NCBI Sequence Read Archive	SRP043213	https://trace.ncbi.nlm.nih.gov/Traces/sra/?study=SRP043213	75	HR PyroTag
HR_genomic DNA_S3	Environmental DNA and RNA sequencing	SAMN03387557	SI022_S3_85m_HR	SRR2068373	SRX1063742	NCBI Sequence Read Archive	SRP043213	https://trace.ncbi.nlm.nih.gov/Traces/sra/?study=SRP043213	85	HR PyroTag
HR_genomic DNA_S3	Environmental DNA and RNA sequencing	SAMN03387558	SI022_S3_90m_HR	SRR2068375	SRX1063743	NCBI Sequence Read Archive	SRP043213	https://trace.ncbi.nlm.nih.gov/Traces/sra/?study=SRP043213	90	HR PyroTag
HR_genomic DNA_S3	Environmental DNA and RNA sequencing	SAMN03387559	SI022_S3_97m_HR	SRR2068377	SRX1063746	NCBI Sequence Read Archive	SRP043213	https://trace.ncbi.nlm.nih.gov/Traces/sra/?study=SRP043213	97	HR PyroTag
HR_genomic DNA_S3	Environmental DNA and RNA sequencing	SAMN03387561	SI023_S3_10m_HR	SRR2068466	SRX1063750	NCBI Sequence Read Archive	SRP043213	https://trace.ncbi.nlm.nih.gov/Traces/sra/?study=SRP043213	10	HR PyroTag
HR_genomic DNA_S3	Environmental DNA and RNA sequencing	SAMN03387560	SI023_S3_100m_HR	SRR2068379	SRX1063748	NCBI Sequence Read Archive	SRP043213	https://trace.ncbi.nlm.nih.gov/Traces/sra/?study=SRP043213	100	HR PyroTag
HR_genomic DNA_S3	Environmental DNA and RNA sequencing	SAMN03387562	SI023_S3_110m_HR	SRR2068559	SRX1063928	NCBI Sequence Read Archive	SRP043213	https://trace.ncbi.nlm.nih.gov/Traces/sra/?study=SRP043213	110	HR PyroTag
HR_genomic DNA_S3	Environmental DNA and RNA sequencing	SAMN03387563	SI023_S3_120m_HR	SRR2068561	SRX1063930	NCBI Sequence Read Archive	SRP043213	https://trace.ncbi.nlm.nih.gov/Traces/sra/?study=SRP043213	120	HR PyroTag
HR_genomic DNA_S3	Environmental DNA and RNA sequencing	SAMN03387564	SI023_S3_135m_HR	SRR2068564	SRX1063933	NCBI Sequence Read Archive	SRP043213	https://trace.ncbi.nlm.nih.gov/Traces/sra/?study=SRP043213	135	HR PyroTag
HR_genomic DNA_S3	Environmental DNA and RNA sequencing	SAMN03387565	SI023_S3_150m_HR	SRR2068568	SRX1063941	NCBI Sequence Read Archive	SRP043213	https://trace.ncbi.nlm.nih.gov/Traces/sra/?study=SRP043213	150	HR PyroTag
HR_genomic DNA_S3	Environmental DNA and RNA sequencing	SAMN03387566	SI023_S3_165m_HR	SRR2068569	SRX1063942	NCBI Sequence Read Archive	SRP043213	https://trace.ncbi.nlm.nih.gov/Traces/sra/?study=SRP043213	165	HR PyroTag
HR_genomic DNA_S3	Environmental DNA and RNA sequencing	SAMN03387567	SI023_S3_185m_HR	SRR2068570	SRX1063943	NCBI Sequence Read Archive	SRP043213	https://trace.ncbi.nlm.nih.gov/Traces/sra/?study=SRP043213	185	HR PyroTag
HR_genomic DNA_S3	Environmental DNA and RNA sequencing	SAMN03387569	SI023_S3_20m_HR	SRR2068572	SRX1063946	NCBI Sequence Read Archive	SRP043213	https://trace.ncbi.nlm.nih.gov/Traces/sra/?study=SRP043213	20	HR PyroTag
HR_genomic DNA_S3	Environmental DNA and RNA sequencing	SAMN03387568	SI023_S3_200m_HR	SRR2068571	SRX1063945	NCBI Sequence Read Archive	SRP043213	https://trace.ncbi.nlm.nih.gov/Traces/sra/?study=SRP043213	200	HR PyroTag
HR_genomic DNA_S3	Environmental DNA and RNA sequencing	SAMN03387570	SI023_S3_40m_HR	SRR2068575	SRX1063947	NCBI Sequence Read Archive	SRP043213	https://trace.ncbi.nlm.nih.gov/Traces/sra/?study=SRP043213	40	HR PyroTag
HR_genomic DNA_S3	Environmental DNA and RNA sequencing	SAMN03387571	SI023_S3_60m_HR	SRR2068576	SRX1063949	NCBI Sequence Read Archive	SRP043213	https://trace.ncbi.nlm.nih.gov/Traces/sra/?study=SRP043213	60	HR PyroTag
HR_genomic DNA_S3	Environmental DNA and RNA sequencing	SAMN03387572	SI023_S3_75m_HR	SRR2068578	SRX1063951	NCBI Sequence Read Archive	SRP043213	https://trace.ncbi.nlm.nih.gov/Traces/sra/?study=SRP043213	75	HR PyroTag
HR_genomic DNA_S3	Environmental DNA and RNA sequencing	SAMN03387573	SI023_S3_85m_HR	SRR2068579	SRX1063953	NCBI Sequence Read Archive	SRP043213	https://trace.ncbi.nlm.nih.gov/Traces/sra/?study=SRP043213	85	HR PyroTag
HR_genomic DNA_S3	Environmental DNA and RNA sequencing	SAMN03387574	SI023_S3_90m_HR	SRR2068582	SRX1063954	NCBI Sequence Read Archive	SRP043213	https://trace.ncbi.nlm.nih.gov/Traces/sra/?study=SRP043213	90	HR PyroTag
HR_genomic DNA_S3	Environmental DNA and RNA sequencing	SAMN03387575	SI023_S3_97m_HR	SRR2068583	SRX1063956	NCBI Sequence Read Archive	SRP043213	https://trace.ncbi.nlm.nih.gov/Traces/sra/?study=SRP043213	97	HR PyroTag
HR_genomic DNA_S3	Environmental DNA and RNA sequencing	SAMN03387578	SI024_S3_10m_HR	SRR2068590	SRX1063963	NCBI Sequence Read Archive	SRP043213	https://trace.ncbi.nlm.nih.gov/Traces/sra/?study=SRP043213	10	HR PyroTag
HR_genomic DNA_S3	Environmental DNA and RNA sequencing	SAMN03387576	SI024_S3_100m_HR	SRR2068586	SRX1063958	NCBI Sequence Read Archive	SRP043213	https://trace.ncbi.nlm.nih.gov/Traces/sra/?study=SRP043213	100	HR PyroTag
HR_genomic DNA_S3	Environmental DNA and RNA sequencing	SAMN03387580	SI024_S3_110m_HR	SRR2068593	SRX1063966	NCBI Sequence Read Archive	SRP043213	https://trace.ncbi.nlm.nih.gov/Traces/sra/?study=SRP043213	110	HR PyroTag
HR_genomic DNA_S3	Environmental DNA and RNA sequencing	SAMN03387581	SI024_S3_120m_HR	SRR2068596	SRX1063971	NCBI Sequence Read Archive	SRP043213	https://trace.ncbi.nlm.nih.gov/Traces/sra/?study=SRP043213	120	HR PyroTag
HR_genomic DNA_S3	Environmental DNA and RNA sequencing	SAMN03387583	SI024_S3_135m_HR	SRR2068598	SRX1063976	NCBI Sequence Read Archive	SRP043213	https://trace.ncbi.nlm.nih.gov/Traces/sra/?study=SRP043213	135	HR PyroTag
HR_genomic DNA_S3	Environmental DNA and RNA sequencing	SAMN03387585	SI024_S3_150m_HR	SRR2068603	SRX1063981	NCBI Sequence Read Archive	SRP043213	https://trace.ncbi.nlm.nih.gov/Traces/sra/?study=SRP043213	150	HR PyroTag
HR_genomic DNA_S3	Environmental DNA and RNA sequencing	SAMN03387587	SI024_S3_165m_HR	SRR2068605	SRX1063984	NCBI Sequence Read Archive	SRP043213	https://trace.ncbi.nlm.nih.gov/Traces/sra/?study=SRP043213	165	HR PyroTag
HR_genomic DNA_S3	Environmental DNA and RNA sequencing	SAMN03387588	SI024_S3_185m_HR	SRR2068607	SRX1063985	NCBI Sequence Read Archive	SRP043213	https://trace.ncbi.nlm.nih.gov/Traces/sra/?study=SRP043213	185	HR PyroTag
HR_genomic DNA_S3	Environmental DNA and RNA sequencing	SAMN03387591	SI024_S3_20m_HR	SRR2068611	SRX1063988	NCBI Sequence Read Archive	SRP043213	https://trace.ncbi.nlm.nih.gov/Traces/sra/?study=SRP043213	20	HR PyroTag
HR_genomic DNA_S3	Environmental DNA and RNA sequencing	SAMN03387589	SI024_S3_200m_HR	SRR2068608	SRX1063986	NCBI Sequence Read Archive	SRP043213	https://trace.ncbi.nlm.nih.gov/Traces/sra/?study=SRP043213	200	HR PyroTag
HR_genomic DNA_S3	Environmental DNA and RNA sequencing	SAMN03387592	SI024_S3_40m_HR	SRR2068612	SRX1063990	NCBI Sequence Read Archive	SRP043213	https://trace.ncbi.nlm.nih.gov/Traces/sra/?study=SRP043213	40	HR PyroTag
HR_genomic DNA_S3	Environmental DNA and RNA sequencing	SAMN03387593	SI024_S3_60m_HR	SRR2068613	SRX1063991	NCBI Sequence Read Archive	SRP043213	https://trace.ncbi.nlm.nih.gov/Traces/sra/?study=SRP043213	60	HR PyroTag
HR_genomic DNA_S3	Environmental DNA and RNA sequencing	SAMN03387594	SI024_S3_75m_HR	SRR2068614	SRX1063992	NCBI Sequence Read Archive	SRP043213	https://trace.ncbi.nlm.nih.gov/Traces/sra/?study=SRP043213	75	HR PyroTag
HR_genomic DNA_S3	Environmental DNA and RNA sequencing	SAMN03387595	SI024_S3_85m_HR	SRR2068615	SRX1063993	NCBI Sequence Read Archive	SRP043213	https://trace.ncbi.nlm.nih.gov/Traces/sra/?study=SRP043213	85	HR PyroTag
HR_genomic DNA_S3	Environmental DNA and RNA sequencing	SAMN03387596	SI024_S3_90m_HR	SRR2068616	SRX1063994	NCBI Sequence Read Archive	SRP043213	https://trace.ncbi.nlm.nih.gov/Traces/sra/?study=SRP043213	90	HR PyroTag
HR_genomic DNA_S3	Environmental DNA and RNA sequencing	SAMN03387597	SI024_S3_97m_HR	SRR2068617	SRX1063995	NCBI Sequence Read Archive	SRP043213	https://trace.ncbi.nlm.nih.gov/Traces/sra/?study=SRP043213	97	HR PyroTag
HR_genomic DNA_S3	Environmental DNA and RNA sequencing	SAMN03387599	SI025_S3_10m_HR	SRR2068619	SRX1063997	NCBI Sequence Read Archive	SRP043213	https://trace.ncbi.nlm.nih.gov/Traces/sra/?study=SRP043213	10	HR PyroTag
HR_genomic DNA_S3	Environmental DNA and RNA sequencing	SAMN03387598	SI025_S3_100m_HR	SRR2068618	SRX1063996	NCBI Sequence Read Archive	SRP043213	https://trace.ncbi.nlm.nih.gov/Traces/sra/?study=SRP043213	100	HR PyroTag
HR_genomic DNA_S3	Environmental DNA and RNA sequencing	SAMN03387600	SI025_S3_110m_HR	SRR2068709	SRX1064087	NCBI Sequence Read Archive	SRP043213	https://trace.ncbi.nlm.nih.gov/Traces/sra/?study=SRP043213	110	HR PyroTag
HR_genomic DNA_S3	Environmental DNA and RNA sequencing	SAMN03387601	SI025_S3_120m_HR	SRR2068710	SRX1064088	NCBI Sequence Read Archive	SRP043213	https://trace.ncbi.nlm.nih.gov/Traces/sra/?study=SRP043213	120	HR PyroTag
HR_genomic DNA_S3	Environmental DNA and RNA sequencing	SAMN03387602	SI025_S3_135m_HR	SRR2068711	SRX1064090	NCBI Sequence Read Archive	SRP043213	https://trace.ncbi.nlm.nih.gov/Traces/sra/?study=SRP043213	135	HR PyroTag
HR_genomic DNA_S3	Environmental DNA and RNA sequencing	SAMN03387603	SI025_S3_150m_HR	SRR2068714	SRX1064092	NCBI Sequence Read Archive	SRP043213	https://trace.ncbi.nlm.nih.gov/Traces/sra/?study=SRP043213	150	HR PyroTag
HR_genomic DNA_S3	Environmental DNA and RNA sequencing	SAMN03387604	SI025_S3_165m_HR	SRR2068716	SRX1064095	NCBI Sequence Read Archive	SRP043213	https://trace.ncbi.nlm.nih.gov/Traces/sra/?study=SRP043213	165	HR PyroTag
HR_genomic DNA_S3	Environmental DNA and RNA sequencing	SAMN03387605	SI025_S3_185m_HR	SRR2068718	SRX1064096	NCBI Sequence Read Archive	SRP043213	https://trace.ncbi.nlm.nih.gov/Traces/sra/?study=SRP043213	185	HR PyroTag
HR_genomic DNA_S3	Environmental DNA and RNA sequencing	SAMN03387607	SI025_S3_20m_HR	SRR2068721	SRX1064099	NCBI Sequence Read Archive	SRP043213	https://trace.ncbi.nlm.nih.gov/Traces/sra/?study=SRP043213	20	HR PyroTag
HR_genomic DNA_S3	Environmental DNA and RNA sequencing	SAMN03387606	SI025_S3_200m_HR	SRR2068719	SRX1064097	NCBI Sequence Read Archive	SRP043213	https://trace.ncbi.nlm.nih.gov/Traces/sra/?study=SRP043213	200	HR PyroTag
HR_genomic DNA_S3	Environmental DNA and RNA sequencing	SAMN03387608	SI025_S3_40m_HR	SRR2068722	SRX1064100	NCBI Sequence Read Archive	SRP043213	https://trace.ncbi.nlm.nih.gov/Traces/sra/?study=SRP043213	40	HR PyroTag
HR_genomic DNA_S3	Environmental DNA and RNA sequencing	SAMN03387609	SI025_S3_60m_HR	SRR2068724	SRX1064102	NCBI Sequence Read Archive	SRP043213	https://trace.ncbi.nlm.nih.gov/Traces/sra/?study=SRP043213	60	HR PyroTag
HR_genomic DNA_S3	Environmental DNA and RNA sequencing	SAMN03387610	SI025_S3_75m_HR	SRR2068725	SRX1064103	NCBI Sequence Read Archive	SRP043213	https://trace.ncbi.nlm.nih.gov/Traces/sra/?study=SRP043213	75	HR PyroTag
HR_genomic DNA_S3	Environmental DNA and RNA sequencing	SAMN03387611	SI025_S3_85m_HR	SRR2068727	SRX1064105	NCBI Sequence Read Archive	SRP043213	https://trace.ncbi.nlm.nih.gov/Traces/sra/?study=SRP043213	85	HR PyroTag
HR_genomic DNA_S3	Environmental DNA and RNA sequencing	SAMN03387612	SI025_S3_90m_HR	SRR2068729	SRX1064107	NCBI Sequence Read Archive	SRP043213	https://trace.ncbi.nlm.nih.gov/Traces/sra/?study=SRP043213	90	HR PyroTag
HR_genomic DNA_S3	Environmental DNA and RNA sequencing	SAMN03387613	SI025_S3_97m_HR	SRR2068731	SRX1064109	NCBI Sequence Read Archive	SRP043213	https://trace.ncbi.nlm.nih.gov/Traces/sra/?study=SRP043213	97	HR PyroTag
HR_genomic DNA_S3	Environmental DNA and RNA sequencing	SAMN03387616	SI026_S3_10m_HR	SRR2068738	SRX1064116	NCBI Sequence Read Archive	SRP043213	https://trace.ncbi.nlm.nih.gov/Traces/sra/?study=SRP043213	10	HR PyroTag
HR_genomic DNA_S3	Environmental DNA and RNA sequencing	SAMN03387614	SI026_S3_100m_HR	SRR2068733	SRX1064111	NCBI Sequence Read Archive	SRP043213	https://trace.ncbi.nlm.nih.gov/Traces/sra/?study=SRP043213	100	HR PyroTag
HR_genomic DNA_S3	Environmental DNA and RNA sequencing	SAMN03387618	SI026_S3_110m_HR	SRR2068742	SRX1064120	NCBI Sequence Read Archive	SRP043213	https://trace.ncbi.nlm.nih.gov/Traces/sra/?study=SRP043213	110	HR PyroTag
HR_genomic DNA_S3	Environmental DNA and RNA sequencing	SAMN03387619	SI026_S3_120m_HR	SRR2068744	SRX1064122	NCBI Sequence Read Archive	SRP043213	https://trace.ncbi.nlm.nih.gov/Traces/sra/?study=SRP043213	120	HR PyroTag
HR_genomic DNA_S3	Environmental DNA and RNA sequencing	SAMN03387621	SI026_S3_135m_HR	SRR2068747	SRX1064126	NCBI Sequence Read Archive	SRP043213	https://trace.ncbi.nlm.nih.gov/Traces/sra/?study=SRP043213	135	HR PyroTag
HR_genomic DNA_S3	Environmental DNA and RNA sequencing	SAMN03387623	SI026_S3_150m_HR	SRR2068750	SRX1064129	NCBI Sequence Read Archive	SRP043213	https://trace.ncbi.nlm.nih.gov/Traces/sra/?study=SRP043213	150	HR PyroTag
HR_genomic DNA_S3	Environmental DNA and RNA sequencing	SAMN03387625	SI026_S3_165m_HR	SRR2068753	SRX1064132	NCBI Sequence Read Archive	SRP043213	https://trace.ncbi.nlm.nih.gov/Traces/sra/?study=SRP043213	165	HR PyroTag
HR_genomic DNA_S3	Environmental DNA and RNA sequencing	SAMN03387626	SI026_S3_185m_HR	SRR2068755	SRX1064134	NCBI Sequence Read Archive	SRP043213	https://trace.ncbi.nlm.nih.gov/Traces/sra/?study=SRP043213	185	HR PyroTag
HR_genomic DNA_S3	Environmental DNA and RNA sequencing	SAMN03387629	SI026_S3_20m_HR	SRR2071250	SRX1066417	NCBI Sequence Read Archive	SRP043213	https://trace.ncbi.nlm.nih.gov/Traces/sra/?study=SRP043213	20	HR PyroTag
HR_genomic DNA_S3	Environmental DNA and RNA sequencing	SAMN03387627	SI026_S3_200m_HR	SRR2068757	SRX1064136	NCBI Sequence Read Archive	SRP043213	https://trace.ncbi.nlm.nih.gov/Traces/sra/?study=SRP043213	200	HR PyroTag
HR_genomic DNA_S3	Environmental DNA and RNA sequencing	SAMN03387630	SI026_S3_60m_HR	SRR2071282	SRX1066447	NCBI Sequence Read Archive	SRP043213	https://trace.ncbi.nlm.nih.gov/Traces/sra/?study=SRP043213	60	HR PyroTag
HR_genomic DNA_S3	Environmental DNA and RNA sequencing	SAMN03387631	SI026_S3_75m_HR	SRR2071289	SRX1066455	NCBI Sequence Read Archive	SRP043213	https://trace.ncbi.nlm.nih.gov/Traces/sra/?study=SRP043213	75	HR PyroTag
HR_genomic DNA_S3	Environmental DNA and RNA sequencing	SAMN03387632	SI026_S3_85m_HR	SRR2071312	SRX1066478	NCBI Sequence Read Archive	SRP043213	https://trace.ncbi.nlm.nih.gov/Traces/sra/?study=SRP043213	85	HR PyroTag
HR_genomic DNA_S3	Environmental DNA and RNA sequencing	SAMN03387633	SI026_S3_90m_HR	SRR2071320	SRX1066487	NCBI Sequence Read Archive	SRP043213	https://trace.ncbi.nlm.nih.gov/Traces/sra/?study=SRP043213	90	HR PyroTag
HR_genomic DNA_S3	Environmental DNA and RNA sequencing	SAMN03387634	SI026_S3_97m_HR	SRR2071328	SRX1066496	NCBI Sequence Read Archive	SRP043213	https://trace.ncbi.nlm.nih.gov/Traces/sra/?study=SRP043213	97	HR PyroTag
HR_genomic DNA_S3	Environmental DNA and RNA sequencing	SAMN03387636	SI027_S3_10m_HR	SRR2071342	SRX1066511	NCBI Sequence Read Archive	SRP043213	https://trace.ncbi.nlm.nih.gov/Traces/sra/?study=SRP043213	10	HR PyroTag
HR_genomic DNA_S3	Environmental DNA and RNA sequencing	SAMN03387635	SI027_S3_100m_HR	SRR2071335	SRX1066503	NCBI Sequence Read Archive	SRP043213	https://trace.ncbi.nlm.nih.gov/Traces/sra/?study=SRP043213	100	HR PyroTag
HR_genomic DNA_S3	Environmental DNA and RNA sequencing	SAMN03387637	SI027_S3_110m_HR	SRR2071384	SRX1066518	NCBI Sequence Read Archive	SRP043213	https://trace.ncbi.nlm.nih.gov/Traces/sra/?study=SRP043213	110	HR PyroTag
HR_genomic DNA_S3	Environmental DNA and RNA sequencing	SAMN03387638	SI027_S3_120m_HR	SRR2071390	SRX1066524	NCBI Sequence Read Archive	SRP043213	https://trace.ncbi.nlm.nih.gov/Traces/sra/?study=SRP043213	120	HR PyroTag
HR_genomic DNA_S3	Environmental DNA and RNA sequencing	SAMN03387639	SI027_S3_135m_HR	SRR2071396	SRX1066530	NCBI Sequence Read Archive	SRP043213	https://trace.ncbi.nlm.nih.gov/Traces/sra/?study=SRP043213	135	HR PyroTag
HR_genomic DNA_S3	Environmental DNA and RNA sequencing	SAMN03387640	SI027_S3_150m_HR	SRR2071403	SRX1066536	NCBI Sequence Read Archive	SRP043213	https://trace.ncbi.nlm.nih.gov/Traces/sra/?study=SRP043213	150	HR PyroTag
HR_genomic DNA_S3	Environmental DNA and RNA sequencing	SAMN03387641	SI027_S3_165m_HR	SRR2071407	SRX1066543	NCBI Sequence Read Archive	SRP043213	https://trace.ncbi.nlm.nih.gov/Traces/sra/?study=SRP043213	165	HR PyroTag
HR_genomic DNA_S3	Environmental DNA and RNA sequencing	SAMN03387643	SI027_S3_20m_HR	SRR2071412	SRX1066549	NCBI Sequence Read Archive	SRP043213	https://trace.ncbi.nlm.nih.gov/Traces/sra/?study=SRP043213	20	HR PyroTag
HR_genomic DNA_S3	Environmental DNA and RNA sequencing	SAMN03387642	SI027_S3_200m_HR	SRR2071408	SRX1066544	NCBI Sequence Read Archive	SRP043213	https://trace.ncbi.nlm.nih.gov/Traces/sra/?study=SRP043213	200	HR PyroTag
HR_genomic DNA_S3	Environmental DNA and RNA sequencing	SAMN03387644	SI027_S3_40m_HR	SRR2071424	SRX1066560	NCBI Sequence Read Archive	SRP043213	https://trace.ncbi.nlm.nih.gov/Traces/sra/?study=SRP043213	40	HR PyroTag
HR_genomic DNA_S3	Environmental DNA and RNA sequencing	SAMN03387645	SI027_S3_60m_HR	SRR2071425	SRX1066561	NCBI Sequence Read Archive	SRP043213	https://trace.ncbi.nlm.nih.gov/Traces/sra/?study=SRP043213	60	HR PyroTag
HR_genomic DNA_S3	Environmental DNA and RNA sequencing	SAMN03387646	SI027_S3_75m_HR	SRR2071427	SRX1066564	NCBI Sequence Read Archive	SRP043213	https://trace.ncbi.nlm.nih.gov/Traces/sra/?study=SRP043213	75	HR PyroTag
HR_genomic DNA_S3	Environmental DNA and RNA sequencing	SAMN03387647	SI027_S3_85m_HR	SRR2071431	SRX1066625	NCBI Sequence Read Archive	SRP043213	https://trace.ncbi.nlm.nih.gov/Traces/sra/?study=SRP043213	85	HR PyroTag
HR_genomic DNA_S3	Environmental DNA and RNA sequencing	SAMN03387648	SI027_S3_90m_HR	SRR2071433	SRX1066627	NCBI Sequence Read Archive	SRP043213	https://trace.ncbi.nlm.nih.gov/Traces/sra/?study=SRP043213	90	HR PyroTag
HR_genomic DNA_S3	Environmental DNA and RNA sequencing	SAMN03387649	SI027_S3_97m_HR	SRR2071435	SRX1066628	NCBI Sequence Read Archive	SRP043213	https://trace.ncbi.nlm.nih.gov/Traces/sra/?study=SRP043213	97	HR PyroTag
HR_genomic DNA_S3	Environmental DNA and RNA sequencing	SAMN03387651	SAMN03387651	SRR2071438	SRX1066632	NCBI Sequence Read Archive	SRP043213	https://trace.ncbi.nlm.nih.gov/Traces/sra/?study=SRP043213	10	HR PyroTag
HR_genomic DNA_S3	Environmental DNA and RNA sequencing	SAMN03387650	SI028_S3_100m_HR	SRR2071436	SRX1066630	NCBI Sequence Read Archive	SRP043213	https://trace.ncbi.nlm.nih.gov/Traces/sra/?study=SRP043213	100	HR PyroTag
HR_genomic DNA_S3	Environmental DNA and RNA sequencing	SAMN03387652	SI028_S3_110m_HR	SRR2071445	SRX1066635	NCBI Sequence Read Archive	SRP043213	https://trace.ncbi.nlm.nih.gov/Traces/sra/?study=SRP043213	110	HR PyroTag
HR_genomic DNA_S3	Environmental DNA and RNA sequencing	SAMN03387653	SI028_S3_120m_HR	SRR2071453	SRX1066641	NCBI Sequence Read Archive	SRP043213	https://trace.ncbi.nlm.nih.gov/Traces/sra/?study=SRP043213	120	HR PyroTag
HR_genomic DNA_S3	Environmental DNA and RNA sequencing	SAMN03387654	SI028_S3_135m_HR	SRR2071461	SRX1066667	NCBI Sequence Read Archive	SRP043213	https://trace.ncbi.nlm.nih.gov/Traces/sra/?study=SRP043213	135	HR PyroTag
HR_genomic DNA_S3	Environmental DNA and RNA sequencing	SAMN03387655	SI028_S3_150m_HR	SRR2071462	SRX1066669	NCBI Sequence Read Archive	SRP043213	https://trace.ncbi.nlm.nih.gov/Traces/sra/?study=SRP043213	150	HR PyroTag
HR_genomic DNA_S3	Environmental DNA and RNA sequencing	SAMN03387656	SI028_S3_165m_HR	SRR2071464	SRX1066670	NCBI Sequence Read Archive	SRP043213	https://trace.ncbi.nlm.nih.gov/Traces/sra/?study=SRP043213	165	HR PyroTag
HR_genomic DNA_S3	Environmental DNA and RNA sequencing	SAMN03387657	SI028_S3_185m_HR	SRR2071465	SRX1066671	NCBI Sequence Read Archive	SRP043213	https://trace.ncbi.nlm.nih.gov/Traces/sra/?study=SRP043213	185	HR PyroTag
HR_genomic DNA_S3	Environmental DNA and RNA sequencing	SAMN03387659	SI028_S3_20m_HR	SRR2071469	SRX1066675	NCBI Sequence Read Archive	SRP043213	https://trace.ncbi.nlm.nih.gov/Traces/sra/?study=SRP043213	20	HR PyroTag
HR_genomic DNA_S3	Environmental DNA and RNA sequencing	SAMN03387658	SI028_S3_200m_HR	SRR2071467	SRX1066673	NCBI Sequence Read Archive	SRP043213	https://trace.ncbi.nlm.nih.gov/Traces/sra/?study=SRP043213	200	HR PyroTag
HR_genomic DNA_S3	Environmental DNA and RNA sequencing	SAMN03387660	SI028_S3_40m_HR	SRR2071472	SRX1066678	NCBI Sequence Read Archive	SRP043213	https://trace.ncbi.nlm.nih.gov/Traces/sra/?study=SRP043213	40	HR PyroTag
HR_genomic DNA_S3	Environmental DNA and RNA sequencing	SAMN03387661	SI028_S3_60m_HR	SRR2071474	SRX1066681	NCBI Sequence Read Archive	SRP043213	https://trace.ncbi.nlm.nih.gov/Traces/sra/?study=SRP043213	60	HR PyroTag
HR_genomic DNA_S3	Environmental DNA and RNA sequencing	SAMN03387662	SI028_S3_75m_HR	SRR2071476	SRX1066683	NCBI Sequence Read Archive	SRP043213	https://trace.ncbi.nlm.nih.gov/Traces/sra/?study=SRP043213	75	HR PyroTag
HR_genomic DNA_S3	Environmental DNA and RNA sequencing	SAMN03387663	SI028_S3_85m_HR	SRR2071479	SRX1066685	NCBI Sequence Read Archive	SRP043213	https://trace.ncbi.nlm.nih.gov/Traces/sra/?study=SRP043213	85	HR PyroTag
HR_genomic DNA_S3	Environmental DNA and RNA sequencing	SAMN03387664	SAMN03387664	SRR2071627	SRX1066838	NCBI Sequence Read Archive	SRP043213	https://trace.ncbi.nlm.nih.gov/Traces/sra/?study=SRP043213	90	HR PyroTag
HR_genomic DNA_S3	Environmental DNA and RNA sequencing	SAMN03387665	SI028_S3_97m_HR	SRR2071628	SRX1066839	NCBI Sequence Read Archive	SRP043213	https://trace.ncbi.nlm.nih.gov/Traces/sra/?study=SRP043213	97	HR PyroTag
HR_genomic DNA_S3	Environmental DNA and RNA sequencing	SAMN03387667	SI029_S3_10m_HR	SRR2071630	SRX1066841	NCBI Sequence Read Archive	SRP043213	https://trace.ncbi.nlm.nih.gov/Traces/sra/?study=SRP043213	10	HR PyroTag
HR_genomic DNA_S3	Environmental DNA and RNA sequencing	SAMN03387666	SI029_S3_100m_HR	SRR2071629	SRX1066840	NCBI Sequence Read Archive	SRP043213	https://trace.ncbi.nlm.nih.gov/Traces/sra/?study=SRP043213	100	HR PyroTag
HR_genomic DNA_S3	Environmental DNA and RNA sequencing	SAMN03387668	SI029_S3_110m_HR	SRR2071631	SRX1066842	NCBI Sequence Read Archive	SRP043213	https://trace.ncbi.nlm.nih.gov/Traces/sra/?study=SRP043213	110	HR PyroTag
HR_genomic DNA_S3	Environmental DNA and RNA sequencing	SAMN03387669	SI029_S3_120m_HR	SRR2071633	SRX1066844	NCBI Sequence Read Archive	SRP043213	https://trace.ncbi.nlm.nih.gov/Traces/sra/?study=SRP043213	120	HR PyroTag
HR_genomic DNA_S3	Environmental DNA and RNA sequencing	SAMN03387670	SI029_S3_135m_HR	SRR2071634	SRX1066845	NCBI Sequence Read Archive	SRP043213	https://trace.ncbi.nlm.nih.gov/Traces/sra/?study=SRP043213	135	HR PyroTag
HR_genomic DNA_S3	Environmental DNA and RNA sequencing	SAMN03387671	SI029_S3_150m_HR	SRR2071636	SRX1066847	NCBI Sequence Read Archive	SRP043213	https://trace.ncbi.nlm.nih.gov/Traces/sra/?study=SRP043213	150	HR PyroTag
HR_genomic DNA_S3	Environmental DNA and RNA sequencing	SAMN03387672	SI029_S3_165m_HR	SRR2071637	SRX1066848	NCBI Sequence Read Archive	SRP043213	https://trace.ncbi.nlm.nih.gov/Traces/sra/?study=SRP043213	165	HR PyroTag
HR_genomic DNA_S3	Environmental DNA and RNA sequencing	SAMN03387673	SI029_S3_185m_HR	SRR2071639	SRX1066850	NCBI Sequence Read Archive	SRP043213	https://trace.ncbi.nlm.nih.gov/Traces/sra/?study=SRP043213	185	HR PyroTag
HR_genomic DNA_S3	Environmental DNA and RNA sequencing	SAMN03387675	SI029_S3_20m_HR	SRR2071642	SRX1066853	NCBI Sequence Read Archive	SRP043213	https://trace.ncbi.nlm.nih.gov/Traces/sra/?study=SRP043213	20	HR PyroTag
HR_genomic DNA_S3	Environmental DNA and RNA sequencing	SAMN03387674	SI029_S3_200m_HR	SRR2071640	SRX1066851	NCBI Sequence Read Archive	SRP043213	https://trace.ncbi.nlm.nih.gov/Traces/sra/?study=SRP043213	200	HR PyroTag
HR_genomic DNA_S3	Environmental DNA and RNA sequencing	SAMN03387676	SI029_S3_40m_HR	SRR2071645	SRX1066856	NCBI Sequence Read Archive	SRP043213	https://trace.ncbi.nlm.nih.gov/Traces/sra/?study=SRP043213	40	HR PyroTag
HR_genomic DNA_S3	Environmental DNA and RNA sequencing	SAMN03387677	SI029_S3_60m_HR	SRR2071647	SRX1066858	NCBI Sequence Read Archive	SRP043213	https://trace.ncbi.nlm.nih.gov/Traces/sra/?study=SRP043213	60	HR PyroTag
HR_genomic DNA_S3	Environmental DNA and RNA sequencing	SAMN03387678	SI029_S3_75m_HR	SRR2071674	SRX1066876	NCBI Sequence Read Archive	SRP043213	https://trace.ncbi.nlm.nih.gov/Traces/sra/?study=SRP043213	75	HR PyroTag
HR_genomic DNA_S3	Environmental DNA and RNA sequencing	SAMN03387679	SI029_S3_85m_HR	SRR2071680	SRX1066892	NCBI Sequence Read Archive	SRP043213	https://trace.ncbi.nlm.nih.gov/Traces/sra/?study=SRP043213	85	HR PyroTag
HR_genomic DNA_S3	Environmental DNA and RNA sequencing	SAMN03387680	SI029_S3_90m_HR	SRR2071683	SRX1066896	NCBI Sequence Read Archive	SRP043213	https://trace.ncbi.nlm.nih.gov/Traces/sra/?study=SRP043213	90	HR PyroTag
HR_genomic DNA_S3	Environmental DNA and RNA sequencing	SAMN03387681	SI029_S3_97m_HR	SRR2071686	SRX1066899	NCBI Sequence Read Archive	SRP043213	https://trace.ncbi.nlm.nih.gov/Traces/sra/?study=SRP043213	97	HR PyroTag
HR_genomic DNA_S3	Environmental DNA and RNA sequencing	SAMN03387684	SI030_S3_10m_HR	SRR2071695	SRX1066905	NCBI Sequence Read Archive	SRP043213	https://trace.ncbi.nlm.nih.gov/Traces/sra/?study=SRP043213	10	HR PyroTag
HR_genomic DNA_S3	Environmental DNA and RNA sequencing	SAMN03387682	SI030_S3_100m_HR	SRR2071688	SRX1066901	NCBI Sequence Read Archive	SRP043213	https://trace.ncbi.nlm.nih.gov/Traces/sra/?study=SRP043213	100	HR PyroTag
HR_genomic DNA_S3	Environmental DNA and RNA sequencing	SAMN03387686	SI030_S3_110m_HR	SRR2071699	SRX1066909	NCBI Sequence Read Archive	SRP043213	https://trace.ncbi.nlm.nih.gov/Traces/sra/?study=SRP043213	110	HR PyroTag
HR_genomic DNA_S3	Environmental DNA and RNA sequencing	SAMN03387687	SI030_S3_120m_HR	SRR2071701	SRX1066911	NCBI Sequence Read Archive	SRP043213	https://trace.ncbi.nlm.nih.gov/Traces/sra/?study=SRP043213	120	HR PyroTag
HR_genomic DNA_S3	Environmental DNA and RNA sequencing	SAMN03387689	SI030_S3_135m_HR	SRR2071711	SRX1066920	NCBI Sequence Read Archive	SRP043213	https://trace.ncbi.nlm.nih.gov/Traces/sra/?study=SRP043213	135	HR PyroTag
HR_genomic DNA_S3	Environmental DNA and RNA sequencing	SAMN03387691	SI030_S3_150m_HR	SRR2071714	SRX1066923	NCBI Sequence Read Archive	SRP043213	https://trace.ncbi.nlm.nih.gov/Traces/sra/?study=SRP043213	150	HR PyroTag
HR_genomic DNA_S3	Environmental DNA and RNA sequencing	SAMN03387693	SI030_S3_165m_HR	SRR2071730	SRX1066939	NCBI Sequence Read Archive	SRP043213	https://trace.ncbi.nlm.nih.gov/Traces/sra/?study=SRP043213	165	HR PyroTag
HR_genomic DNA_S3	Environmental DNA and RNA sequencing	SAMN03387694	SI030_S3_185m_HR	SRR2071734	SRX1066940	NCBI Sequence Read Archive	SRP043213	https://trace.ncbi.nlm.nih.gov/Traces/sra/?study=SRP043213	185	HR PyroTag
HR_genomic DNA_S3	Environmental DNA and RNA sequencing	SAMN03387697	SI030_S3_20m_HR	SRR2071739	SRX1066946	NCBI Sequence Read Archive	SRP043213	https://trace.ncbi.nlm.nih.gov/Traces/sra/?study=SRP043213	20	HR PyroTag
HR_genomic DNA_S3	Environmental DNA and RNA sequencing	SAMN03387695	SI030_S3_200m_HR	SRR2071735	SRX1066942	NCBI Sequence Read Archive	SRP043213	https://trace.ncbi.nlm.nih.gov/Traces/sra/?study=SRP043213	200	HR PyroTag
HR_genomic DNA_S3	Environmental DNA and RNA sequencing	SAMN03387698	SI030_S3_40m_HR	SRR2071741	SRX1066948	NCBI Sequence Read Archive	SRP043213	https://trace.ncbi.nlm.nih.gov/Traces/sra/?study=SRP043213	40	HR PyroTag
HR_genomic DNA_S3	Environmental DNA and RNA sequencing	SAMN03387699	SI030_S3_60m_HR	SRR2071743	SRX1066950	NCBI Sequence Read Archive	SRP043213	https://trace.ncbi.nlm.nih.gov/Traces/sra/?study=SRP043213	60	HR PyroTag
HR_genomic DNA_S3	Environmental DNA and RNA sequencing	SAMN03387700	SI030_S3_75m_HR	SRR2071746	SRX1066951	NCBI Sequence Read Archive	SRP043213	https://trace.ncbi.nlm.nih.gov/Traces/sra/?study=SRP043213	75	HR PyroTag
HR_genomic DNA_S3	Environmental DNA and RNA sequencing	SAMN03387701	SI030_S3_85m_HR	SRR2071748	SRX1066952	NCBI Sequence Read Archive	SRP043213	https://trace.ncbi.nlm.nih.gov/Traces/sra/?study=SRP043213	85	HR PyroTag
HR_genomic DNA_S3	Environmental DNA and RNA sequencing	SAMN03387702	SI030_S3_90m_HR	SRR2071749	SRX1066953	NCBI Sequence Read Archive	SRP043213	https://trace.ncbi.nlm.nih.gov/Traces/sra/?study=SRP043213	90	HR PyroTag
HR_genomic DNA_S3	Environmental DNA and RNA sequencing	SAMN03387703	SI030_S3_97m_HR	SRR2071751	SRX1066954	NCBI Sequence Read Archive	SRP043213	https://trace.ncbi.nlm.nih.gov/Traces/sra/?study=SRP043213	97	HR PyroTag
HR_genomic DNA_S3	Environmental DNA and RNA sequencing	SAMN03387705	SI031_S3_10m_HR	SRR2071754	SRX1066956	NCBI Sequence Read Archive	SRP043213	https://trace.ncbi.nlm.nih.gov/Traces/sra/?study=SRP043213	10	HR PyroTag
HR_genomic DNA_S3	Environmental DNA and RNA sequencing	SAMN03387704	SI031_S3_100m_HR	SRR2071752	SRX1066955	NCBI Sequence Read Archive	SRP043213	https://trace.ncbi.nlm.nih.gov/Traces/sra/?study=SRP043213	100	HR PyroTag
HR_genomic DNA_S3	Environmental DNA and RNA sequencing	SAMN03387706	SI031_S3_110m_HR	SRR2071756	SRX1066957	NCBI Sequence Read Archive	SRP043213	https://trace.ncbi.nlm.nih.gov/Traces/sra/?study=SRP043213	110	HR PyroTag
HR_genomic DNA_S3	Environmental DNA and RNA sequencing	SAMN03387707	SI031_S3_120m_HR	SRR2071759	SRX1066958	NCBI Sequence Read Archive	SRP043213	https://trace.ncbi.nlm.nih.gov/Traces/sra/?study=SRP043213	120	HR PyroTag
HR_genomic DNA_S3	Environmental DNA and RNA sequencing	SAMN03387708	SI031_S3_135m_HR	SRR2071760	SRX1066961	NCBI Sequence Read Archive	SRP043213	https://trace.ncbi.nlm.nih.gov/Traces/sra/?study=SRP043213	135	HR PyroTag
HR_genomic DNA_S3	Environmental DNA and RNA sequencing	SAMN03387709	SI031_S3_150m_HR	SRR2071761	SRX1066962	NCBI Sequence Read Archive	SRP043213	https://trace.ncbi.nlm.nih.gov/Traces/sra/?study=SRP043213	150	HR PyroTag
HR_genomic DNA_S3	Environmental DNA and RNA sequencing	SAMN03387710	SI031_S3_165m_HR	SRR2071762	SRX1066963	NCBI Sequence Read Archive	SRP043213	https://trace.ncbi.nlm.nih.gov/Traces/sra/?study=SRP043213	165	HR PyroTag
HR_genomic DNA_S3	Environmental DNA and RNA sequencing	SAMN03387711	SI031_S3_185m_HR	SRR2071763	SRX1066964	NCBI Sequence Read Archive	SRP043213	https://trace.ncbi.nlm.nih.gov/Traces/sra/?study=SRP043213	185	HR PyroTag
HR_genomic DNA_S3	Environmental DNA and RNA sequencing	SAMN03387713	SI031_S3_20m_HR	SRR2071765	SRX1066966	NCBI Sequence Read Archive	SRP043213	https://trace.ncbi.nlm.nih.gov/Traces/sra/?study=SRP043213	20	HR PyroTag
HR_genomic DNA_S3	Environmental DNA and RNA sequencing	SAMN03387712	SI031_S3_200m_HR	SRR2071764	SRX1066965	NCBI Sequence Read Archive	SRP043213	https://trace.ncbi.nlm.nih.gov/Traces/sra/?study=SRP043213	200	HR PyroTag
HR_genomic DNA_S3	Environmental DNA and RNA sequencing	SAMN03387714	SI031_S3_40m_HR	SRR2071766	SRX1066967	NCBI Sequence Read Archive	SRP043213	https://trace.ncbi.nlm.nih.gov/Traces/sra/?study=SRP043213	40	HR PyroTag
HR_genomic DNA_S3	Environmental DNA and RNA sequencing	SAMN03387715	SI031_S3_60m_HR	SRR2071767	SRX1066968	NCBI Sequence Read Archive	SRP043213	https://trace.ncbi.nlm.nih.gov/Traces/sra/?study=SRP043213	60	HR PyroTag
HR_genomic DNA_S3	Environmental DNA and RNA sequencing	SAMN03387716	SI031_S3_75m_HR	SRR2071768	SRX1066969	NCBI Sequence Read Archive	SRP043213	https://trace.ncbi.nlm.nih.gov/Traces/sra/?study=SRP043213	75	HR PyroTag
HR_genomic DNA_S3	Environmental DNA and RNA sequencing	SAMN03387717	SI031_S3_85m_HR	SRR2071769	SRX1066970	NCBI Sequence Read Archive	SRP043213	https://trace.ncbi.nlm.nih.gov/Traces/sra/?study=SRP043213	85	HR PyroTag
HR_genomic DNA_S3	Environmental DNA and RNA sequencing	SAMN03387718	SI031_S3_90m_HR	SRR2071770	SRX1066972	NCBI Sequence Read Archive	SRP043213	https://trace.ncbi.nlm.nih.gov/Traces/sra/?study=SRP043213	90	HR PyroTag
HR_genomic DNA_S3	Environmental DNA and RNA sequencing	SAMN03387719	SI031_S3_97m_HR	SRR2071771	SRX1066973	NCBI Sequence Read Archive	SRP043213	https://trace.ncbi.nlm.nih.gov/Traces/sra/?study=SRP043213	97	HR PyroTag
HR_genomic DNA_S3	Environmental DNA and RNA sequencing	SAMN03387721	SI032_S3_10m_HR	SRR2071773	SRX1066976	NCBI Sequence Read Archive	SRP043213	https://trace.ncbi.nlm.nih.gov/Traces/sra/?study=SRP043213	10	HR PyroTag
HR_genomic DNA_S3	Environmental DNA and RNA sequencing	SAMN03387720	SI032_S3_100m_HR	SRR2071772	SRX1066975	NCBI Sequence Read Archive	SRP043213	https://trace.ncbi.nlm.nih.gov/Traces/sra/?study=SRP043213	100	HR PyroTag
HR_genomic DNA_S3	Environmental DNA and RNA sequencing	SAMN03387722	SI032_S3_110m_HR	SRR2071774	SRX1066978	NCBI Sequence Read Archive	SRP043213	https://trace.ncbi.nlm.nih.gov/Traces/sra/?study=SRP043213	110	HR PyroTag
HR_genomic DNA_S3	Environmental DNA and RNA sequencing	SAMN03387723	SI032_S3_120m_HR	SRR2071775	SRX1066979	NCBI Sequence Read Archive	SRP043213	https://trace.ncbi.nlm.nih.gov/Traces/sra/?study=SRP043213	120	HR PyroTag
HR_genomic DNA_S3	Environmental DNA and RNA sequencing	SAMN03387724	SI032_S3_135m_HR	SRR2071835	SRX1067039	NCBI Sequence Read Archive	SRP043213	https://trace.ncbi.nlm.nih.gov/Traces/sra/?study=SRP043213	135	HR PyroTag
HR_genomic DNA_S3	Environmental DNA and RNA sequencing	SAMN03387725	SI032_S3_150m_HR	SRR2071836	SRX1067040	NCBI Sequence Read Archive	SRP043213	https://trace.ncbi.nlm.nih.gov/Traces/sra/?study=SRP043213	150	HR PyroTag
HR_genomic DNA_S3	Environmental DNA and RNA sequencing	SAMN03387726	SI032_S3_165m_HR	SRR2071844	SRX1067049	NCBI Sequence Read Archive	SRP043213	https://trace.ncbi.nlm.nih.gov/Traces/sra/?study=SRP043213	165	HR PyroTag
HR_genomic DNA_S3	Environmental DNA and RNA sequencing	SAMN03387727	SI032_S3_185m_HR	SRR2071846	SRX1067053	NCBI Sequence Read Archive	SRP043213	https://trace.ncbi.nlm.nih.gov/Traces/sra/?study=SRP043213	185	HR PyroTag
HR_genomic DNA_S3	Environmental DNA and RNA sequencing	SAMN03387728	SI032_S3_20m_HR	SRR2071847	SRX1067054	NCBI Sequence Read Archive	SRP043213	https://trace.ncbi.nlm.nih.gov/Traces/sra/?study=SRP043213	20	HR PyroTag
HR_genomic DNA_S3	Environmental DNA and RNA sequencing	SAMN03387729	SI032_S3_40m_HR	SRR2071848	SRX1067055	NCBI Sequence Read Archive	SRP043213	https://trace.ncbi.nlm.nih.gov/Traces/sra/?study=SRP043213	40	HR PyroTag
HR_genomic DNA_S3	Environmental DNA and RNA sequencing	SAMN03387730	SI032_S3_60m_HR	SRR2071850	SRX1067057	NCBI Sequence Read Archive	SRP043213	https://trace.ncbi.nlm.nih.gov/Traces/sra/?study=SRP043213	60	HR PyroTag
HR_genomic DNA_S3	Environmental DNA and RNA sequencing	SAMN03387731	SI032_S3_75m_HR	SRR2071851	SRX1067059	NCBI Sequence Read Archive	SRP043213	https://trace.ncbi.nlm.nih.gov/Traces/sra/?study=SRP043213	75	HR PyroTag
HR_genomic DNA_S3	Environmental DNA and RNA sequencing	SAMN03387732	SI032_S3_85m_HR	SRR2071855	SRX1067062	NCBI Sequence Read Archive	SRP043213	https://trace.ncbi.nlm.nih.gov/Traces/sra/?study=SRP043213	85	HR PyroTag
HR_genomic DNA_S3	Environmental DNA and RNA sequencing	SAMN03387733	SI032_S3_90m_HR	SRR2071865	SRX1067072	NCBI Sequence Read Archive	SRP043213	https://trace.ncbi.nlm.nih.gov/Traces/sra/?study=SRP043213	90	HR PyroTag
HR_genomic DNA_S3	Environmental DNA and RNA sequencing	SAMN03387734	SI032_S3_97m_HR	SRR2071867	SRX1067074	NCBI Sequence Read Archive	SRP043213	https://trace.ncbi.nlm.nih.gov/Traces/sra/?study=SRP043213	97	HR PyroTag
HR_genomic DNA_S3	Environmental DNA and RNA sequencing	SAMN03387736	SI033_S3_10m_HR	SRR2071870	SRX1067077	NCBI Sequence Read Archive	SRP043213	https://trace.ncbi.nlm.nih.gov/Traces/sra/?study=SRP043213	10	HR PyroTag
HR_genomic DNA_S3	Environmental DNA and RNA sequencing	SAMN03387735	SI033_S3_100m_HR	SRR2071868	SRX1067075	NCBI Sequence Read Archive	SRP043213	https://trace.ncbi.nlm.nih.gov/Traces/sra/?study=SRP043213	100	HR PyroTag
HR_genomic DNA_S3	Environmental DNA and RNA sequencing	SAMN03387737	SI033_S3_110m_HR	SRR2071871	SRX1067078	NCBI Sequence Read Archive	SRP043213	https://trace.ncbi.nlm.nih.gov/Traces/sra/?study=SRP043213	110	HR PyroTag
HR_genomic DNA_S3	Environmental DNA and RNA sequencing	SAMN03387738	SI033_S3_120m_HR	SRR2071873	SRX1067080	NCBI Sequence Read Archive	SRP043213	https://trace.ncbi.nlm.nih.gov/Traces/sra/?study=SRP043213	120	HR PyroTag
HR_genomic DNA_S3	Environmental DNA and RNA sequencing	SAMN03387739	SI033_S3_135m_HR	SRR2071874	SRX1067081	NCBI Sequence Read Archive	SRP043213	https://trace.ncbi.nlm.nih.gov/Traces/sra/?study=SRP043213	135	HR PyroTag
HR_genomic DNA_S3	Environmental DNA and RNA sequencing	SAMN03387740	SI033_S3_150m_HR	SRR2071875	SRX1067082	NCBI Sequence Read Archive	SRP043213	https://trace.ncbi.nlm.nih.gov/Traces/sra/?study=SRP043213	150	HR PyroTag
HR_genomic DNA_S3	Environmental DNA and RNA sequencing	SAMN03387741	SI033_S3_165m_HR	SRR2071876	SRX1067083	NCBI Sequence Read Archive	SRP043213	https://trace.ncbi.nlm.nih.gov/Traces/sra/?study=SRP043213	165	HR PyroTag
HR_genomic DNA_S3	Environmental DNA and RNA sequencing	SAMN03387742	SI033_S3_185m_HR	SRR2071877	SRX1067084	NCBI Sequence Read Archive	SRP043213	https://trace.ncbi.nlm.nih.gov/Traces/sra/?study=SRP043213	185	HR PyroTag
HR_genomic DNA_S3	Environmental DNA and RNA sequencing	SAMN03387744	SI033_S3_20m_HR	SRR2071880	SRX1067086	NCBI Sequence Read Archive	SRP043213	https://trace.ncbi.nlm.nih.gov/Traces/sra/?study=SRP043213	20	HR PyroTag
HR_genomic DNA_S3	Environmental DNA and RNA sequencing	SAMN03387743	SI033_S3_200m_HR	SRR2071878	SRX1067085	NCBI Sequence Read Archive	SRP043213	https://trace.ncbi.nlm.nih.gov/Traces/sra/?study=SRP043213	200	HR PyroTag
HR_genomic DNA_S3	Environmental DNA and RNA sequencing	SAMN03387745	SI033_S3_40m_HR	SRR2071883	SRX1067088	NCBI Sequence Read Archive	SRP043213	https://trace.ncbi.nlm.nih.gov/Traces/sra/?study=SRP043213	40	HR PyroTag
HR_genomic DNA_S3	Environmental DNA and RNA sequencing	SAMN03387746	SI033_S3_60m_HR	SRR2071885	SRX1067089	NCBI Sequence Read Archive	SRP043213	https://trace.ncbi.nlm.nih.gov/Traces/sra/?study=SRP043213	60	HR PyroTag
HR_genomic DNA_S3	Environmental DNA and RNA sequencing	SAMN03387747	SI033_S3_75m_HR	SRR2071888	SRX1067091	NCBI Sequence Read Archive	SRP043213	https://trace.ncbi.nlm.nih.gov/Traces/sra/?study=SRP043213	75	HR PyroTag
HR_genomic DNA_S3	Environmental DNA and RNA sequencing	SAMN03387748	SI033_S3_90m_HR	SRR2071889	SRX1067092	NCBI Sequence Read Archive	SRP043213	https://trace.ncbi.nlm.nih.gov/Traces/sra/?study=SRP043213	90	HR PyroTag
HR_genomic DNA_S3	Environmental DNA and RNA sequencing	SAMN03387749	SI033_S3_97m_HR	SRR2071892	SRX1067093	NCBI Sequence Read Archive	SRP043213	https://trace.ncbi.nlm.nih.gov/Traces/sra/?study=SRP043213	97	HR PyroTag
HR_genomic DNA_S3	Environmental DNA and RNA sequencing	SAMN03387752	SI034_S3_10m_HR	SRR2072681	SRX1067771	NCBI Sequence Read Archive	SRP043213	https://trace.ncbi.nlm.nih.gov/Traces/sra/?study=SRP043213	10	HR PyroTag
HR_genomic DNA_S3	Environmental DNA and RNA sequencing	SAMN03387750	SI034_S3_100m_HR	SRR2071893	SRX1067094	NCBI Sequence Read Archive	SRP043213	https://trace.ncbi.nlm.nih.gov/Traces/sra/?study=SRP043213	100	HR PyroTag
HR_genomic DNA_S3	Environmental DNA and RNA sequencing	SAMN03387754	SI034_S3_110m_HR	SRR2072685	SRX1067774	NCBI Sequence Read Archive	SRP043213	https://trace.ncbi.nlm.nih.gov/Traces/sra/?study=SRP043213	110	HR PyroTag
HR_genomic DNA_S3	Environmental DNA and RNA sequencing	SAMN03387755	SI034_S3_120m_HR	SRR2072690	SRX1067776	NCBI Sequence Read Archive	SRP043213	https://trace.ncbi.nlm.nih.gov/Traces/sra/?study=SRP043213	120	HR PyroTag
HR_genomic DNA_S3	Environmental DNA and RNA sequencing	SAMN03387757	SI034_S3_135m_HR	SRR2072703	SRX1067787	NCBI Sequence Read Archive	SRP043213	https://trace.ncbi.nlm.nih.gov/Traces/sra/?study=SRP043213	135	HR PyroTag
HR_genomic DNA_S3	Environmental DNA and RNA sequencing	SAMN03387759	SI034_S3_150m_HR	SRR2072712	SRX1067791	NCBI Sequence Read Archive	SRP043213	https://trace.ncbi.nlm.nih.gov/Traces/sra/?study=SRP043213	150	HR PyroTag
HR_genomic DNA_S3	Environmental DNA and RNA sequencing	SAMN03387761	SI034_S3_165m_HR	SRR2072715	SRX1067793	NCBI Sequence Read Archive	SRP043213	https://trace.ncbi.nlm.nih.gov/Traces/sra/?study=SRP043213	165	HR PyroTag
HR_genomic DNA_S3	Environmental DNA and RNA sequencing	SAMN03387762	SI034_S3_185m_HR	SRR2072716	SRX1067794	NCBI Sequence Read Archive	SRP043213	https://trace.ncbi.nlm.nih.gov/Traces/sra/?study=SRP043213	185	HR PyroTag
HR_genomic DNA_S3	Environmental DNA and RNA sequencing	SAMN03387765	SI034_S3_20m_HR	SRR2072738	SRX1067815	NCBI Sequence Read Archive	SRP043213	https://trace.ncbi.nlm.nih.gov/Traces/sra/?study=SRP043213	20	HR PyroTag
HR_genomic DNA_S3	Environmental DNA and RNA sequencing	SAMN03387763	SI034_S3_200m_HR	SRR2072735	SRX1067813	NCBI Sequence Read Archive	SRP043213	https://trace.ncbi.nlm.nih.gov/Traces/sra/?study=SRP043213	200	HR PyroTag
HR_genomic DNA_S3	Environmental DNA and RNA sequencing	SAMN03387766	SI034_S3_40m_HR	SRR2072741	SRX1067817	NCBI Sequence Read Archive	SRP043213	https://trace.ncbi.nlm.nih.gov/Traces/sra/?study=SRP043213	40	HR PyroTag
HR_genomic DNA_S3	Environmental DNA and RNA sequencing	SAMN03387767	SI034_S3_60m_HR	SRR2072746	SRX1067818	NCBI Sequence Read Archive	SRP043213	https://trace.ncbi.nlm.nih.gov/Traces/sra/?study=SRP043213	60	HR PyroTag
HR_genomic DNA_S3	Environmental DNA and RNA sequencing	SAMN03387768	SI034_S3_75m_HR	SRR2072753	SRX1067823	NCBI Sequence Read Archive	SRP043213	https://trace.ncbi.nlm.nih.gov/Traces/sra/?study=SRP043213	75	HR PyroTag
HR_genomic DNA_S3	Environmental DNA and RNA sequencing	SAMN03387769	SI034_S3_85m_HR	SRR2072754	SRX1067830	NCBI Sequence Read Archive	SRP043213	https://trace.ncbi.nlm.nih.gov/Traces/sra/?study=SRP043213	85	HR PyroTag
HR_genomic DNA_S3	Environmental DNA and RNA sequencing	SAMN03387770	SI034_S3_90m_HR	SRR2072757	SRX1067832	NCBI Sequence Read Archive	SRP043213	https://trace.ncbi.nlm.nih.gov/Traces/sra/?study=SRP043213	90	HR PyroTag
HR_genomic DNA_S3	Environmental DNA and RNA sequencing	SAMN03387771	SI034_S3_97m_HR	SRR2073175	SRX1068203	NCBI Sequence Read Archive	SRP043213	https://trace.ncbi.nlm.nih.gov/Traces/sra/?study=SRP043213	97	HR PyroTag
HR_genomic DNA_S3	Environmental DNA and RNA sequencing	SAMN03387773	SI035_S3_10m_HR	SRR2073180	SRX1068220	NCBI Sequence Read Archive	SRP043213	https://trace.ncbi.nlm.nih.gov/Traces/sra/?study=SRP043213	10	HR PyroTag
HR_genomic DNA_S3	Environmental DNA and RNA sequencing	SAMN03387772	SI035_S3_100m_HR	SRR2073177	SRX1068219	NCBI Sequence Read Archive	SRP043213	https://trace.ncbi.nlm.nih.gov/Traces/sra/?study=SRP043213	100	HR PyroTag
HR_genomic DNA_S3	Environmental DNA and RNA sequencing	SAMN03387774	SI035_S3_110m_HR	SRR2073181	SRX1068221	NCBI Sequence Read Archive	SRP043213	https://trace.ncbi.nlm.nih.gov/Traces/sra/?study=SRP043213	110	HR PyroTag
HR_genomic DNA_S3	Environmental DNA and RNA sequencing	SAMN03387775	SI035_S3_120m_HR	SRR2073182	SRX1068222	NCBI Sequence Read Archive	SRP043213	https://trace.ncbi.nlm.nih.gov/Traces/sra/?study=SRP043213	120	HR PyroTag
HR_genomic DNA_S3	Environmental DNA and RNA sequencing	SAMN03387776	SI035_S3_135m_HR	SRR2073183	SRX1068223	NCBI Sequence Read Archive	SRP043213	https://trace.ncbi.nlm.nih.gov/Traces/sra/?study=SRP043213	135	HR PyroTag
HR_genomic DNA_S3	Environmental DNA and RNA sequencing	SAMN03387777	SI035_S3_150m_HR	SRR2073194	SRX1068226	NCBI Sequence Read Archive	SRP043213	https://trace.ncbi.nlm.nih.gov/Traces/sra/?study=SRP043213	150	HR PyroTag
HR_genomic DNA_S3	Environmental DNA and RNA sequencing	SAMN03387778	SI035_S3_165m_HR	SRR2073195	SRX1068235	NCBI Sequence Read Archive	SRP043213	https://trace.ncbi.nlm.nih.gov/Traces/sra/?study=SRP043213	165	HR PyroTag
HR_genomic DNA_S3	Environmental DNA and RNA sequencing	SAMN03387779	SI035_S3_185m_HR	SRR2073205	SRX1068245	NCBI Sequence Read Archive	SRP043213	https://trace.ncbi.nlm.nih.gov/Traces/sra/?study=SRP043213	185	HR PyroTag
HR_genomic DNA_S3	Environmental DNA and RNA sequencing	SAMN03387781	SI035_S3_20m_HR	SRR2073207	SRX1068247	NCBI Sequence Read Archive	SRP043213	https://trace.ncbi.nlm.nih.gov/Traces/sra/?study=SRP043213	20	HR PyroTag
HR_genomic DNA_S3	Environmental DNA and RNA sequencing	SAMN03387780	SI035_S3_200m_HR	SRR2073206	SRX1068246	NCBI Sequence Read Archive	SRP043213	https://trace.ncbi.nlm.nih.gov/Traces/sra/?study=SRP043213	200	HR PyroTag
HR_genomic DNA_S3	Environmental DNA and RNA sequencing	SAMN03387782	SI035_S3_40m_HR	SRR2073216	SRX1068248	NCBI Sequence Read Archive	SRP043213	https://trace.ncbi.nlm.nih.gov/Traces/sra/?study=SRP043213	40	HR PyroTag
HR_genomic DNA_S3	Environmental DNA and RNA sequencing	SAMN03387783	SI035_S3_60m_HR	SRR2073217	SRX1068257	NCBI Sequence Read Archive	SRP043213	https://trace.ncbi.nlm.nih.gov/Traces/sra/?study=SRP043213	60	HR PyroTag
HR_genomic DNA_S3	Environmental DNA and RNA sequencing	SAMN03387784	SI035_S3_75m_HR	SRR2073218	SRX1068258	NCBI Sequence Read Archive	SRP043213	https://trace.ncbi.nlm.nih.gov/Traces/sra/?study=SRP043213	75	HR PyroTag
HR_genomic DNA_S3	Environmental DNA and RNA sequencing	SAMN03387785	SI035_S3_85m_HR	SRR2073219	SRX1068259	NCBI Sequence Read Archive	SRP043213	https://trace.ncbi.nlm.nih.gov/Traces/sra/?study=SRP043213	85	HR PyroTag
HR_genomic DNA_S3	Environmental DNA and RNA sequencing	SAMN03387786	SI035_S3_90m_HR	SRR2073220	SRX1068260	NCBI Sequence Read Archive	SRP043213	https://trace.ncbi.nlm.nih.gov/Traces/sra/?study=SRP043213	90	HR PyroTag
HR_genomic DNA_S3	Environmental DNA and RNA sequencing	SAMN03387787	SI035_S3_97m_HR	SRR2073221	SRX1068261	NCBI Sequence Read Archive	SRP043213	https://trace.ncbi.nlm.nih.gov/Traces/sra/?study=SRP043213	97	HR PyroTag
HR_genomic DNA_S3	Environmental DNA and RNA sequencing	SAMN03387790	SI036_S3_10m_HR	SRR2073224	SRX1068264	NCBI Sequence Read Archive	SRP043213	https://trace.ncbi.nlm.nih.gov/Traces/sra/?study=SRP043213	10	HR PyroTag
HR_genomic DNA_S3	Environmental DNA and RNA sequencing	SAMN03387788	SI036_S3_100m_HR	SRR2073222	SRX1068262	NCBI Sequence Read Archive	SRP043213	https://trace.ncbi.nlm.nih.gov/Traces/sra/?study=SRP043213	100	HR PyroTag
HR_genomic DNA_S3	Environmental DNA and RNA sequencing	SAMN03387792	SI036_S3_110m_HR	SRR2073226	SRX1068266	NCBI Sequence Read Archive	SRP043213	https://trace.ncbi.nlm.nih.gov/Traces/sra/?study=SRP043213	110	HR PyroTag
HR_genomic DNA_S3	Environmental DNA and RNA sequencing	SAMN03387793	SI036_S3_120m_HR	SRR2073227	SRX1068267	NCBI Sequence Read Archive	SRP043213	https://trace.ncbi.nlm.nih.gov/Traces/sra/?study=SRP043213	120	HR PyroTag
HR_genomic DNA_S3	Environmental DNA and RNA sequencing	SAMN03387795	SI036_S3_135m_HR	SRR2073229	SRX1068269	NCBI Sequence Read Archive	SRP043213	https://trace.ncbi.nlm.nih.gov/Traces/sra/?study=SRP043213	135	HR PyroTag
HR_genomic DNA_S3	Environmental DNA and RNA sequencing	SAMN03387797	SI036_S3_150m_HR	SRR2073231	SRX1068271	NCBI Sequence Read Archive	SRP043213	https://trace.ncbi.nlm.nih.gov/Traces/sra/?study=SRP043213	150	HR PyroTag
HR_genomic DNA_S3	Environmental DNA and RNA sequencing	SAMN03387799	SI036_S3_165m_HR	SRR2073233	SRX1068273	NCBI Sequence Read Archive	SRP043213	https://trace.ncbi.nlm.nih.gov/Traces/sra/?study=SRP043213	165	HR PyroTag
HR_genomic DNA_S3	Environmental DNA and RNA sequencing	SAMN03387800	SI036_S3_185m_HR	SRR2073234	SRX1068274	NCBI Sequence Read Archive	SRP043213	https://trace.ncbi.nlm.nih.gov/Traces/sra/?study=SRP043213	185	HR PyroTag
HR_genomic DNA_S3	Environmental DNA and RNA sequencing	SAMN03387801	SI036_S3_200m_HR	SRR2073235	SRX1068275	NCBI Sequence Read Archive	SRP043213	https://trace.ncbi.nlm.nih.gov/Traces/sra/?study=SRP043213	200	HR PyroTag
HR_genomic DNA_S3	Environmental DNA and RNA sequencing	SAMN03387804	SI036_S3_40m_HR	SRR2073237	SRX1068277	NCBI Sequence Read Archive	SRP043213	https://trace.ncbi.nlm.nih.gov/Traces/sra/?study=SRP043213	40	HR PyroTag
HR_genomic DNA_S3	Environmental DNA and RNA sequencing	SAMN03387805	SI036_S3_60m_HR	SRR2073238	SRX1068278	NCBI Sequence Read Archive	SRP043213	https://trace.ncbi.nlm.nih.gov/Traces/sra/?study=SRP043213	60	HR PyroTag
HR_genomic DNA_S3	Environmental DNA and RNA sequencing	SAMN03387806	SI036_S3_75m_HR	SRR2073239	SRX1068279	NCBI Sequence Read Archive	SRP043213	https://trace.ncbi.nlm.nih.gov/Traces/sra/?study=SRP043213	75	HR PyroTag
HR_genomic DNA_S3	Environmental DNA and RNA sequencing	SAMN03387807	SI036_S3_85m_HR	SRR2073240	SRX1068280	NCBI Sequence Read Archive	SRP043213	https://trace.ncbi.nlm.nih.gov/Traces/sra/?study=SRP043213	85	HR PyroTag
HR_genomic DNA_S3	Environmental DNA and RNA sequencing	SAMN03387808	SI036_S3_90m_HR	SRR2073241	SRX1068281	NCBI Sequence Read Archive	SRP043213	https://trace.ncbi.nlm.nih.gov/Traces/sra/?study=SRP043213	90	HR PyroTag
HR_genomic DNA_S3	Environmental DNA and RNA sequencing	SAMN03387809	SI036_S3_97m_HR	SRR2073242	SRX1068282	NCBI Sequence Read Archive	SRP043213	https://trace.ncbi.nlm.nih.gov/Traces/sra/?study=SRP043213	97	HR PyroTag
HR_genomic DNA_S3	Environmental DNA and RNA sequencing	SAMN03387818	SI038_S3_10m_HR	SRR2073754	SRX1068789	NCBI Sequence Read Archive	SRP043213	https://trace.ncbi.nlm.nih.gov/Traces/sra/?study=SRP043213	10	HR PyroTag
HR_genomic DNA_S3	Environmental DNA and RNA sequencing	SAMN03387816	SI038_S3_100m_HR	SRR2073738	SRX1068773	NCBI Sequence Read Archive	SRP043213	https://trace.ncbi.nlm.nih.gov/Traces/sra/?study=SRP043213	100	HR PyroTag
HR_genomic DNA_S3	Environmental DNA and RNA sequencing	SAMN03387820	SI038_S3_110m_HR	SRR2073765	SRX1068801	NCBI Sequence Read Archive	SRP043213	https://trace.ncbi.nlm.nih.gov/Traces/sra/?study=SRP043213	110	HR PyroTag
HR_genomic DNA_S3	Environmental DNA and RNA sequencing	SAMN03387821	SI038_S3_120m_HR	SRR2073773	SRX1068808	NCBI Sequence Read Archive	SRP043213	https://trace.ncbi.nlm.nih.gov/Traces/sra/?study=SRP043213	120	HR PyroTag
HR_genomic DNA_S3	Environmental DNA and RNA sequencing	SAMN03387823	SI038_S3_135m_HR	SRR2073785	SRX1068821	NCBI Sequence Read Archive	SRP043213	https://trace.ncbi.nlm.nih.gov/Traces/sra/?study=SRP043213	135	HR PyroTag
HR_genomic DNA_S3	Environmental DNA and RNA sequencing	SAMN03387825	SI038_S3_150m_HR	SRR2073796	SRX1068831	NCBI Sequence Read Archive	SRP043213	https://trace.ncbi.nlm.nih.gov/Traces/sra/?study=SRP043213	150	HR PyroTag
HR_genomic DNA_S3	Environmental DNA and RNA sequencing	SAMN03387827	SI038_S3_165m_HR	SRR2073808	SRX1068843	NCBI Sequence Read Archive	SRP043213	https://trace.ncbi.nlm.nih.gov/Traces/sra/?study=SRP043213	165	HR PyroTag
HR_genomic DNA_S3	Environmental DNA and RNA sequencing	SAMN03387828	SI038_S3_185m_HR	SRR2073813	SRX1068848	NCBI Sequence Read Archive	SRP043213	https://trace.ncbi.nlm.nih.gov/Traces/sra/?study=SRP043213	185	HR PyroTag
HR_genomic DNA_S3	Environmental DNA and RNA sequencing	SAMN03387831	SI038_S3_20m_HR	SRR2073833	SRX1068867	NCBI Sequence Read Archive	SRP043213	https://trace.ncbi.nlm.nih.gov/Traces/sra/?study=SRP043213	20	HR PyroTag
HR_genomic DNA_S3	Environmental DNA and RNA sequencing	SAMN03387829	SI038_S3_200m_HR	SRR2073820	SRX1068855	NCBI Sequence Read Archive	SRP043213	https://trace.ncbi.nlm.nih.gov/Traces/sra/?study=SRP043213	200	HR PyroTag
HR_genomic DNA_S3	Environmental DNA and RNA sequencing	SAMN03387832	SI038_S3_40m_HR	SRR2073839	SRX1068873	NCBI Sequence Read Archive	SRP043213	https://trace.ncbi.nlm.nih.gov/Traces/sra/?study=SRP043213	40	HR PyroTag
HR_genomic DNA_S3	Environmental DNA and RNA sequencing	SAMN03387833	SI038_S3_60m_HR	SRR2073845	SRX1068878	NCBI Sequence Read Archive	SRP043213	https://trace.ncbi.nlm.nih.gov/Traces/sra/?study=SRP043213	60	HR PyroTag
HR_genomic DNA_S3	Environmental DNA and RNA sequencing	SAMN03387834	SI038_S3_75m_HR	SRR2073850	SRX1068885	NCBI Sequence Read Archive	SRP043213	https://trace.ncbi.nlm.nih.gov/Traces/sra/?study=SRP043213	75	HR PyroTag
HR_genomic DNA_S3	Environmental DNA and RNA sequencing	SAMN03387835	SI038_S3_85m_HR	SRR2073857	SRX1068890	NCBI Sequence Read Archive	SRP043213	https://trace.ncbi.nlm.nih.gov/Traces/sra/?study=SRP043213	85	HR PyroTag
HR_genomic DNA_S3	Environmental DNA and RNA sequencing	SAMN03387836	SI038_S3_90m_HR	SRR2073863	SRX1068896	NCBI Sequence Read Archive	SRP043213	https://trace.ncbi.nlm.nih.gov/Traces/sra/?study=SRP043213	90	HR PyroTag
HR_genomic DNA_S3	Environmental DNA and RNA sequencing	SAMN03387837	SI038_S3_97m_HR	SRR2073868	SRX1068901	NCBI Sequence Read Archive	SRP043213	https://trace.ncbi.nlm.nih.gov/Traces/sra/?study=SRP043213	97	HR PyroTag
HR_genomic DNA_S3	Environmental DNA and RNA sequencing	SAMN03387839	SI046_S3_10m_HR	SRR2073881	SRX1068914	NCBI Sequence Read Archive	SRP043213	https://trace.ncbi.nlm.nih.gov/Traces/sra/?study=SRP043213	10	HR PyroTag
HR_genomic DNA_S3	Environmental DNA and RNA sequencing	SAMN03387838	SI046_S3_100m_HR	SRR2073874	SRX1068908	NCBI Sequence Read Archive	SRP043213	https://trace.ncbi.nlm.nih.gov/Traces/sra/?study=SRP043213	100	HR PyroTag
HR_genomic DNA_S3	Environmental DNA and RNA sequencing	SAMN03387840	SI046_S3_110m_HR	SRR2073888	SRX1068920	NCBI Sequence Read Archive	SRP043213	https://trace.ncbi.nlm.nih.gov/Traces/sra/?study=SRP043213	110	HR PyroTag
HR_genomic DNA_S3	Environmental DNA and RNA sequencing	SAMN03387841	SI046_S3_120m_HR	SRR2073893	SRX1068927	NCBI Sequence Read Archive	SRP043213	https://trace.ncbi.nlm.nih.gov/Traces/sra/?study=SRP043213	120	HR PyroTag
HR_genomic DNA_S3	Environmental DNA and RNA sequencing	SAMN03387842	SI046_S3_135m_HR	SRR2073900	SRX1068933	NCBI Sequence Read Archive	SRP043213	https://trace.ncbi.nlm.nih.gov/Traces/sra/?study=SRP043213	135	HR PyroTag
HR_genomic DNA_S3	Environmental DNA and RNA sequencing	SAMN03387843	SI046_S3_150m_HR	SRR2073907	SRX1068939	NCBI Sequence Read Archive	SRP043213	https://trace.ncbi.nlm.nih.gov/Traces/sra/?study=SRP043213	150	HR PyroTag
HR_genomic DNA_S3	Environmental DNA and RNA sequencing	SAMN03387844	SI046_S3_165m_HR	SRR2073920	SRX1068946	NCBI Sequence Read Archive	SRP043213	https://trace.ncbi.nlm.nih.gov/Traces/sra/?study=SRP043213	165	HR PyroTag
HR_genomic DNA_S3	Environmental DNA and RNA sequencing	SAMN03387845	SI046_S3_185m_HR	SRR2073925	SRX1068957	NCBI Sequence Read Archive	SRP043213	https://trace.ncbi.nlm.nih.gov/Traces/sra/?study=SRP043213	185	HR PyroTag
HR_genomic DNA_S3	Environmental DNA and RNA sequencing	SAMN03387847	SI046_S3_20m_HR	SRR2075167	SRX1070200	NCBI Sequence Read Archive	SRP043213	https://trace.ncbi.nlm.nih.gov/Traces/sra/?study=SRP043213	20	HR PyroTag
HR_genomic DNA_S3	Environmental DNA and RNA sequencing	SAMN03387846	SI046_S3_200m_HR	SRR2075165	SRX1070196	NCBI Sequence Read Archive	SRP043213	https://trace.ncbi.nlm.nih.gov/Traces/sra/?study=SRP043213	200	HR PyroTag
HR_genomic DNA_S3	Environmental DNA and RNA sequencing	SAMN03387848	SI046_S3_40m_HR	SRR2075178	SRX1070207	NCBI Sequence Read Archive	SRP043213	https://trace.ncbi.nlm.nih.gov/Traces/sra/?study=SRP043213	40	HR PyroTag
HR_genomic DNA_S3	Environmental DNA and RNA sequencing	SAMN03387849	SI046_S3_60m_HR	SRR2075183	SRX1070216	NCBI Sequence Read Archive	SRP043213	https://trace.ncbi.nlm.nih.gov/Traces/sra/?study=SRP043213	60	HR PyroTag
HR_genomic DNA_S3	Environmental DNA and RNA sequencing	SAMN03387850	SI046_S3_75m_HR	SRR2075187	SRX1070218	NCBI Sequence Read Archive	SRP043213	https://trace.ncbi.nlm.nih.gov/Traces/sra/?study=SRP043213	75	HR PyroTag
HR_genomic DNA_S3	Environmental DNA and RNA sequencing	SAMN03387851	SI046_S3_85m_HR	SRR2075275	SRX1070307	NCBI Sequence Read Archive	SRP043213	https://trace.ncbi.nlm.nih.gov/Traces/sra/?study=SRP043213	85	HR PyroTag
HR_genomic DNA_S3	Environmental DNA and RNA sequencing	SAMN03387852	SI046_S3_90m_HR	SRR2075277	SRX1070310	NCBI Sequence Read Archive	SRP043213	https://trace.ncbi.nlm.nih.gov/Traces/sra/?study=SRP043213	90	HR PyroTag
HR_genomic DNA_S3	Environmental DNA and RNA sequencing	SAMN03387853	SI046_S3_97m_HR	SRR2075280	SRX1070312	NCBI Sequence Read Archive	SRP043213	https://trace.ncbi.nlm.nih.gov/Traces/sra/?study=SRP043213	97	HR PyroTag
HR_genomic DNA_S3	Environmental DNA and RNA sequencing	SAMN03387856	SI047_S3_10m_HR	SRR2075312	SRX1070343	NCBI Sequence Read Archive	SRP043213	https://trace.ncbi.nlm.nih.gov/Traces/sra/?study=SRP043213	10	HR PyroTag
HR_genomic DNA_S3	Environmental DNA and RNA sequencing	SAMN03387854	SI047_S3_100m_HR	SRR2075288	SRX1070319	NCBI Sequence Read Archive	SRP043213	https://trace.ncbi.nlm.nih.gov/Traces/sra/?study=SRP043213	100	HR PyroTag
HR_genomic DNA_S3	Environmental DNA and RNA sequencing	SAMN03387858	SI047_S3_110m_HR	SRR2075340	SRX1070369	NCBI Sequence Read Archive	SRP043213	https://trace.ncbi.nlm.nih.gov/Traces/sra/?study=SRP043213	110	HR PyroTag
HR_genomic DNA_S3	Environmental DNA and RNA sequencing	SAMN03387859	SI047_S3_120m_HR	SRR2075359	SRX1070389	NCBI Sequence Read Archive	SRP043213	https://trace.ncbi.nlm.nih.gov/Traces/sra/?study=SRP043213	120	HR PyroTag
HR_genomic DNA_S3	Environmental DNA and RNA sequencing	SAMN03387861	SI047_S3_135m_HR	SRR2075374	SRX1070408	NCBI Sequence Read Archive	SRP043213	https://trace.ncbi.nlm.nih.gov/Traces/sra/?study=SRP043213	135	HR PyroTag
HR_genomic DNA_S3	Environmental DNA and RNA sequencing	SAMN03387863	SI047_S3_150m_HR	SRR2075376	SRX1070410	NCBI Sequence Read Archive	SRP043213	https://trace.ncbi.nlm.nih.gov/Traces/sra/?study=SRP043213	150	HR PyroTag
HR_genomic DNA_S3	Environmental DNA and RNA sequencing	SAMN03387865	SI047_S3_165m_HR	SRR2075378	SRX1070412	NCBI Sequence Read Archive	SRP043213	https://trace.ncbi.nlm.nih.gov/Traces/sra/?study=SRP043213	165	HR PyroTag
HR_genomic DNA_S3	Environmental DNA and RNA sequencing	SAMN03387866	SI047_S3_185m_HR	SRR2075379	SRX1070413	NCBI Sequence Read Archive	SRP043213	https://trace.ncbi.nlm.nih.gov/Traces/sra/?study=SRP043213	185	HR PyroTag
HR_genomic DNA_S3	Environmental DNA and RNA sequencing	SAMN03387869	SI047_S3_20m_HR	SRR2071894	SRX1067095	NCBI Sequence Read Archive	SRP043213	https://trace.ncbi.nlm.nih.gov/Traces/sra/?study=SRP043213	20	HR PyroTag
HR_genomic DNA_S3	Environmental DNA and RNA sequencing	SAMN03387867	SI047_S3_200m_HR	SRR2075380	SRX1070414	NCBI Sequence Read Archive	SRP043213	https://trace.ncbi.nlm.nih.gov/Traces/sra/?study=SRP043213	200	HR PyroTag
HR_genomic DNA_S3	Environmental DNA and RNA sequencing	SAMN03387870	SI047_S3_40m_HR	SRR2071742	SRX1066949	NCBI Sequence Read Archive	SRP043213	https://trace.ncbi.nlm.nih.gov/Traces/sra/?study=SRP043213	40	HR PyroTag
HR_genomic DNA_S3	Environmental DNA and RNA sequencing	SAMN03387871	SI047_S3_60m_HR	SRR2071740	SRX1066947	NCBI Sequence Read Archive	SRP043213	https://trace.ncbi.nlm.nih.gov/Traces/sra/?study=SRP043213	60	HR PyroTag
HR_genomic DNA_S3	Environmental DNA and RNA sequencing	SAMN03387872	SI047_S3_75m_HR	SRR2071738	SRX1066945	NCBI Sequence Read Archive	SRP043213	https://trace.ncbi.nlm.nih.gov/Traces/sra/?study=SRP043213	75	HR PyroTag
HR_genomic DNA_S3	Environmental DNA and RNA sequencing	SAMN03387873	SI047_S3_85m_HR	SRR2071736	SRX1066943	NCBI Sequence Read Archive	SRP043213	https://trace.ncbi.nlm.nih.gov/Traces/sra/?study=SRP043213	85	HR PyroTag
HR_genomic DNA_S3	Environmental DNA and RNA sequencing	SAMN03387874	SI047_S3_90m_HR	SRR2071732	SRX1066941	NCBI Sequence Read Archive	SRP043213	https://trace.ncbi.nlm.nih.gov/Traces/sra/?study=SRP043213	90	HR PyroTag
HR_genomic DNA_S3	Environmental DNA and RNA sequencing	SAMN03387875	SI047_S3_97m_HR	SRR2071729	SRX1066938	NCBI Sequence Read Archive	SRP043213	https://trace.ncbi.nlm.nih.gov/Traces/sra/?study=SRP043213	97	HR PyroTag
HR_genomic DNA_S3	Environmental DNA and RNA sequencing	SAMN03387896	SI054_S3_10m_HR	SRR2071635	SRX1066846	NCBI Sequence Read Archive	SRP043213	https://trace.ncbi.nlm.nih.gov/Traces/sra/?study=SRP043213	10	HR PyroTag
HR_genomic DNA_S3	Environmental DNA and RNA sequencing	SAMN03387894	SI054_S3_100m_HR	SRR2071641	SRX1066852	NCBI Sequence Read Archive	SRP043213	https://trace.ncbi.nlm.nih.gov/Traces/sra/?study=SRP043213	100	HR PyroTag
HR_genomic DNA_S3	Environmental DNA and RNA sequencing	SAMN03387898	SI054_S3_110m_HR	SRR2071500	SRX1066708	NCBI Sequence Read Archive	SRP043213	https://trace.ncbi.nlm.nih.gov/Traces/sra/?study=SRP043213	110	HR PyroTag
HR_genomic DNA_S3	Environmental DNA and RNA sequencing	SAMN03387899	SI054_S3_120m_HR	SRR2071497	SRX1066706	NCBI Sequence Read Archive	SRP043213	https://trace.ncbi.nlm.nih.gov/Traces/sra/?study=SRP043213	120	HR PyroTag
HR_genomic DNA_S3	Environmental DNA and RNA sequencing	SAMN03387901	SI054_S3_135m_HR	SRR2071482	SRX1066690	NCBI Sequence Read Archive	SRP043213	https://trace.ncbi.nlm.nih.gov/Traces/sra/?study=SRP043213	135	HR PyroTag
HR_genomic DNA_S3	Environmental DNA and RNA sequencing	SAMN03387903	SI054_S3_150m_HR	SRR2071480	SRX1066687	NCBI Sequence Read Archive	SRP043213	https://trace.ncbi.nlm.nih.gov/Traces/sra/?study=SRP043213	150	HR PyroTag
HR_genomic DNA_S3	Environmental DNA and RNA sequencing	SAMN03387905	SI054_S3_165m_HR	SRR2071477	SRX1066684	NCBI Sequence Read Archive	SRP043213	https://trace.ncbi.nlm.nih.gov/Traces/sra/?study=SRP043213	165	HR PyroTag
HR_genomic DNA_S3	Environmental DNA and RNA sequencing	SAMN03387906	SI054_S3_185m_HR	SRR2071475	SRX1066682	NCBI Sequence Read Archive	SRP043213	https://trace.ncbi.nlm.nih.gov/Traces/sra/?study=SRP043213	185	HR PyroTag
HR_genomic DNA_S3	Environmental DNA and RNA sequencing	SAMN03387909	SI054_S3_20m_HR	SRR2071470	SRX1066676	NCBI Sequence Read Archive	SRP043213	https://trace.ncbi.nlm.nih.gov/Traces/sra/?study=SRP043213	20	HR PyroTag
HR_genomic DNA_S3	Environmental DNA and RNA sequencing	SAMN03387907	SI054_S3_200m_HR	SRR2071473	SRX1066680	NCBI Sequence Read Archive	SRP043213	https://trace.ncbi.nlm.nih.gov/Traces/sra/?study=SRP043213	200	HR PyroTag
HR_genomic DNA_S3	Environmental DNA and RNA sequencing	SAMN03387910	SI054_S3_40m_HR	SRR2071468	SRX1066674	NCBI Sequence Read Archive	SRP043213	https://trace.ncbi.nlm.nih.gov/Traces/sra/?study=SRP043213	40	HR PyroTag
HR_genomic DNA_S3	Environmental DNA and RNA sequencing	SAMN03387911	SI054_S3_60m_HR	SRR2071466	SRX1066672	NCBI Sequence Read Archive	SRP043213	https://trace.ncbi.nlm.nih.gov/Traces/sra/?study=SRP043213	60	HR PyroTag
HR_genomic DNA_S3	Environmental DNA and RNA sequencing	SAMN03387912	SI054_S3_75m_HR	SRR2071463	SRX1066668	NCBI Sequence Read Archive	SRP043213	https://trace.ncbi.nlm.nih.gov/Traces/sra/?study=SRP043213	75	HR PyroTag
HR_genomic DNA_S3	Environmental DNA and RNA sequencing	SAMN03387913	SI054_S3_85m_HR	SRR2071459	SRX1066666	NCBI Sequence Read Archive	SRP043213	https://trace.ncbi.nlm.nih.gov/Traces/sra/?study=SRP043213	85	HR PyroTag
HR_genomic DNA_S3	Environmental DNA and RNA sequencing	SAMN03387914	SI054_S3_90m_HR	SRR2071458	SRX1066665	NCBI Sequence Read Archive	SRP043213	https://trace.ncbi.nlm.nih.gov/Traces/sra/?study=SRP043213	90	HR PyroTag
HR_genomic DNA_S3	Environmental DNA and RNA sequencing	SAMN03387915	SI054_S3_97m_HR	SRR2071457	SRX1066664	NCBI Sequence Read Archive	SRP043213	https://trace.ncbi.nlm.nih.gov/Traces/sra/?study=SRP043213	97	HR PyroTag
HR_genomic DNA_S3	Environmental DNA and RNA sequencing	SAMN05785652	SI072_100m_HR_iTag	SRR5809651	SRX2988173	NCBI Sequence Read Archive	SRP043213	https://trace.ncbi.nlm.nih.gov/Traces/sra/?study=SRP043213	100	HR iTag
HR_genomic DNA_S3	Environmental DNA and RNA sequencing	SAMN05785653	SI072_110m_HR_iTag	SRR5809650	SRX2988174	NCBI Sequence Read Archive	SRP043213	https://trace.ncbi.nlm.nih.gov/Traces/sra/?study=SRP043213	110	HR iTag
HR_genomic DNA_S3	Environmental DNA and RNA sequencing	SAMN05785654	SI072_120m_HR_iTag	SRR5809649	SRX2988175	NCBI Sequence Read Archive	SRP043213	https://trace.ncbi.nlm.nih.gov/Traces/sra/?study=SRP043213	120	HR iTag
HR_genomic DNA_S3	Environmental DNA and RNA sequencing	SAMN05785655	SI072_135m_HR_iTag	SRR5809648	SRX2988176	NCBI Sequence Read Archive	SRP043213	https://trace.ncbi.nlm.nih.gov/Traces/sra/?study=SRP043213	135	HR iTag
HR_genomic DNA_S3	Environmental DNA and RNA sequencing	SAMN05785656	SI072_150m_HR_iTag	SRR5809655	SRX2988169	NCBI Sequence Read Archive	SRP043213	https://trace.ncbi.nlm.nih.gov/Traces/sra/?study=SRP043213	150	HR iTag
HR_genomic DNA_S3	Environmental DNA and RNA sequencing	SAMN05785657	SI072_165m_HR_iTag	SRR5809654	SRX2988170	NCBI Sequence Read Archive	SRP043213	https://trace.ncbi.nlm.nih.gov/Traces/sra/?study=SRP043213	165	HR iTag
HR_genomic DNA_S3	Environmental DNA and RNA sequencing	SAMN05785658	SI072_185m_HR_iTag	SRR5809610	SRX2988214	NCBI Sequence Read Archive	SRP043213	https://trace.ncbi.nlm.nih.gov/Traces/sra/?study=SRP043213	185	HR iTag
HR_genomic DNA_S3	Environmental DNA and RNA sequencing	SAMN05785659	SI072_20m_HR_iTag	SRR5809652	SRX2988172	NCBI Sequence Read Archive	SRP043213	https://trace.ncbi.nlm.nih.gov/Traces/sra/?study=SRP043213	20	HR iTag
HR_genomic DNA_S3	Environmental DNA and RNA sequencing	SAMN05785660	SI072_200m_HR_iTag	SRR5809657	SRX2988167	NCBI Sequence Read Archive	SRP043213	https://trace.ncbi.nlm.nih.gov/Traces/sra/?study=SRP043213	200	HR iTag
HR_genomic DNA_S3	Environmental DNA and RNA sequencing	SAMN05785661	SI072_40m_HR_iTag	SRR5809656	SRX2988168	NCBI Sequence Read Archive	SRP043213	https://trace.ncbi.nlm.nih.gov/Traces/sra/?study=SRP043213	40	HR iTag
HR_genomic DNA_S3	Environmental DNA and RNA sequencing	SAMN05785662	SI072_60m_HR_iTag	SRR5809614	SRX2988210	NCBI Sequence Read Archive	SRP043213	https://trace.ncbi.nlm.nih.gov/Traces/sra/?study=SRP043213	60	HR iTag
HR_genomic DNA_S3	Environmental DNA and RNA sequencing	SAMN05785663	SI072_75m_HR_iTag	SRR5809613	SRX2988211	NCBI Sequence Read Archive	SRP043213	https://trace.ncbi.nlm.nih.gov/Traces/sra/?study=SRP043213	75	HR iTag
HR_genomic DNA_S3	Environmental DNA and RNA sequencing	SAMN05785664	SI072_85m_HR_iTag	SRR5809616	SRX2988208	NCBI Sequence Read Archive	SRP043213	https://trace.ncbi.nlm.nih.gov/Traces/sra/?study=SRP043213	85	HR iTag
HR_genomic DNA_S3	Environmental DNA and RNA sequencing	SAMN05785665	SI072_90m_HR_iTag	SRR5809615	SRX2988209	NCBI Sequence Read Archive	SRP043213	https://trace.ncbi.nlm.nih.gov/Traces/sra/?study=SRP043213	90	HR iTag
HR_genomic DNA_S3	Environmental DNA and RNA sequencing	SAMN05785666	SI072_97m_HR_iTag	SRR5809618	SRX2988206	NCBI Sequence Read Archive	SRP043213	https://trace.ncbi.nlm.nih.gov/Traces/sra/?study=SRP043213	97	HR iTag
HR_genomic DNA_S3	Environmental DNA and RNA sequencing	SAMN05785667	SI074_10m_HR_iTag	SRR5809617	SRX2988207	NCBI Sequence Read Archive	SRP043213	https://trace.ncbi.nlm.nih.gov/Traces/sra/?study=SRP043213	10	HR iTag
HR_genomic DNA_S3	Environmental DNA and RNA sequencing	SAMN05785668	SI074_100m_HR_iTag	SRR5809620	SRX2988204	NCBI Sequence Read Archive	SRP043213	https://trace.ncbi.nlm.nih.gov/Traces/sra/?study=SRP043213	100	HR iTag
HR_genomic DNA_S3	Environmental DNA and RNA sequencing	SAMN05785669	SI074_110m_HR_iTag	SRR5809619	SRX2988205	NCBI Sequence Read Archive	SRP043213	https://trace.ncbi.nlm.nih.gov/Traces/sra/?study=SRP043213	110	HR iTag
HR_genomic DNA_S3	Environmental DNA and RNA sequencing	SAMN05785670	SI074_120m_HR_iTag	SRR5809622	SRX2988202	NCBI Sequence Read Archive	SRP043213	https://trace.ncbi.nlm.nih.gov/Traces/sra/?study=SRP043213	120	HR iTag
HR_genomic DNA_S3	Environmental DNA and RNA sequencing	SAMN05785671	SI074_135m_HR_iTag	SRR5809621	SRX2988203	NCBI Sequence Read Archive	SRP043213	https://trace.ncbi.nlm.nih.gov/Traces/sra/?study=SRP043213	135	HR iTag
HR_genomic DNA_S3	Environmental DNA and RNA sequencing	SAMN05785672	SI074_150m_HR_iTag	SRR5809663	SRX2988161	NCBI Sequence Read Archive	SRP043213	https://trace.ncbi.nlm.nih.gov/Traces/sra/?study=SRP043213	150	HR iTag
HR_genomic DNA_S3	Environmental DNA and RNA sequencing	SAMN05785673	SI074_165m_HR_iTag	SRR5809664	SRX2988160	NCBI Sequence Read Archive	SRP043213	https://trace.ncbi.nlm.nih.gov/Traces/sra/?study=SRP043213	165	HR iTag
HR_genomic DNA_S3	Environmental DNA and RNA sequencing	SAMN05785674	SI074_185m_HR_iTag	SRR5809665	SRX2988159	NCBI Sequence Read Archive	SRP043213	https://trace.ncbi.nlm.nih.gov/Traces/sra/?study=SRP043213	185	HR iTag
HR_genomic DNA_S3	Environmental DNA and RNA sequencing	SAMN05785675	SI074_20m_HR_iTag	SRR5809666	SRX2988158	NCBI Sequence Read Archive	SRP043213	https://trace.ncbi.nlm.nih.gov/Traces/sra/?study=SRP043213	20	HR iTag
HR_genomic DNA_S3	Environmental DNA and RNA sequencing	SAMN05785676	SI074_200m_HR_iTag	SRR5809659	SRX2988165	NCBI Sequence Read Archive	SRP043213	https://trace.ncbi.nlm.nih.gov/Traces/sra/?study=SRP043213	200	HR iTag
HR_genomic DNA_S3	Environmental DNA and RNA sequencing	SAMN05785677	SI074_40m_HR_iTag	SRR5809660	SRX2988164	NCBI Sequence Read Archive	SRP043213	https://trace.ncbi.nlm.nih.gov/Traces/sra/?study=SRP043213	40	HR iTag
HR_genomic DNA_S3	Environmental DNA and RNA sequencing	SAMN05785678	SI074_60m_HR_iTag	SRR5809661	SRX2988163	NCBI Sequence Read Archive	SRP043213	https://trace.ncbi.nlm.nih.gov/Traces/sra/?study=SRP043213	60	HR iTag
HR_genomic DNA_S3	Environmental DNA and RNA sequencing	SAMN05785679	SI074_75m_HR_iTag	SRR5809662	SRX2988162	NCBI Sequence Read Archive	SRP043213	https://trace.ncbi.nlm.nih.gov/Traces/sra/?study=SRP043213	75	HR iTag
HR_genomic DNA_S3	Environmental DNA and RNA sequencing	SAMN05785680	SI074_85m_HR_iTag	SRR5809671	SRX2988153	NCBI Sequence Read Archive	SRP043213	https://trace.ncbi.nlm.nih.gov/Traces/sra/?study=SRP043213	85	HR iTag
HR_genomic DNA_S3	Environmental DNA and RNA sequencing	SAMN05785681	SI074_90m_HR_iTag	SRR5809672	SRX2988152	NCBI Sequence Read Archive	SRP043213	https://trace.ncbi.nlm.nih.gov/Traces/sra/?study=SRP043213	90	HR iTag
HR_genomic DNA_S3	Environmental DNA and RNA sequencing	SAMN05785682	SI074_97m_HR_iTag	SRR5809624	SRX2988200	NCBI Sequence Read Archive	SRP043213	https://trace.ncbi.nlm.nih.gov/Traces/sra/?study=SRP043213	97	HR iTag
HR_genomic DNA_S3	Environmental DNA and RNA sequencing	SAMN05785683	SI075_10m_HR_iTag	SRR5809623	SRX2988201	NCBI Sequence Read Archive	SRP043213	https://trace.ncbi.nlm.nih.gov/Traces/sra/?study=SRP043213	10	HR iTag
HR_genomic DNA_S3	Environmental DNA and RNA sequencing	SAMN05785684	SI075_100m_HR_iTag	SRR5809646	SRX2988178	NCBI Sequence Read Archive	SRP043213	https://trace.ncbi.nlm.nih.gov/Traces/sra/?study=SRP043213	100	HR iTag
HR_genomic DNA_S3	Environmental DNA and RNA sequencing	SAMN05785685	SI075_110m_HR_iTag	SRR5809642	SRX2988182	NCBI Sequence Read Archive	SRP043213	https://trace.ncbi.nlm.nih.gov/Traces/sra/?study=SRP043213	110	HR iTag
HR_genomic DNA_S3	Environmental DNA and RNA sequencing	SAMN05785686	SI075_120m_HR_iTag	SRR5809628	SRX2988196	NCBI Sequence Read Archive	SRP043213	https://trace.ncbi.nlm.nih.gov/Traces/sra/?study=SRP043213	120	HR iTag
HR_genomic DNA_S3	Environmental DNA and RNA sequencing	SAMN05785687	SI075_135m_HR_iTag	SRR5809627	SRX2988197	NCBI Sequence Read Archive	SRP043213	https://trace.ncbi.nlm.nih.gov/Traces/sra/?study=SRP043213	135	HR iTag
HR_genomic DNA_S3	Environmental DNA and RNA sequencing	SAMN05785688	SI075_150m_HR_iTag	SRR5809626	SRX2988198	NCBI Sequence Read Archive	SRP043213	https://trace.ncbi.nlm.nih.gov/Traces/sra/?study=SRP043213	150	HR iTag
HR_genomic DNA_S3	Environmental DNA and RNA sequencing	SAMN05785689	SI075_165m_HR_iTag	SRR5809625	SRX2988199	NCBI Sequence Read Archive	SRP043213	https://trace.ncbi.nlm.nih.gov/Traces/sra/?study=SRP043213	165	HR iTag
HR_genomic DNA_S3	Environmental DNA and RNA sequencing	SAMN05785690	SI075_185m_HR_iTag	SRR5809638	SRX2988186	NCBI Sequence Read Archive	SRP043213	https://trace.ncbi.nlm.nih.gov/Traces/sra/?study=SRP043213	185	HR iTag
HR_genomic DNA_S3	Environmental DNA and RNA sequencing	SAMN05785691	SI075_20m_HR_iTag	SRR5809612	SRX2988212	NCBI Sequence Read Archive	SRP043213	https://trace.ncbi.nlm.nih.gov/Traces/sra/?study=SRP043213	20	HR iTag
HR_genomic DNA_S3	Environmental DNA and RNA sequencing	SAMN05785692	SI075_200m_HR_iTag	SRR5809673	SRX2988151	NCBI Sequence Read Archive	SRP043213	https://trace.ncbi.nlm.nih.gov/Traces/sra/?study=SRP043213	200	HR iTag
HR_genomic DNA_S3	Environmental DNA and RNA sequencing	SAMN05785693	SI075_40m_HR_iTag	SRR5809674	SRX2988150	NCBI Sequence Read Archive	SRP043213	https://trace.ncbi.nlm.nih.gov/Traces/sra/?study=SRP043213	40	HR iTag
HR_genomic DNA_S3	Environmental DNA and RNA sequencing	SAMN05785694	SI075_60m_HR_iTag	SRR5809658	SRX2988166	NCBI Sequence Read Archive	SRP043213	https://trace.ncbi.nlm.nih.gov/Traces/sra/?study=SRP043213	60	HR iTag
HR_genomic DNA_S3	Environmental DNA and RNA sequencing	SAMN05785695	SI075_75m_HR_iTag	SRR5809653	SRX2988171	NCBI Sequence Read Archive	SRP043213	https://trace.ncbi.nlm.nih.gov/Traces/sra/?study=SRP043213	75	HR iTag
HR_genomic DNA_S3	Environmental DNA and RNA sequencing	SAMN05785696	SI075_85m_HR_iTag	SRR5809669	SRX2988155	NCBI Sequence Read Archive	SRP043213	https://trace.ncbi.nlm.nih.gov/Traces/sra/?study=SRP043213	85	HR iTag
HR_genomic DNA_S3	Environmental DNA and RNA sequencing	SAMN05785697	SI075_90m_HR_iTag	SRR5809670	SRX2988154	NCBI Sequence Read Archive	SRP043213	https://trace.ncbi.nlm.nih.gov/Traces/sra/?study=SRP043213	90	HR iTag
HR_genomic DNA_S3	Environmental DNA and RNA sequencing	SAMN05785698	SI075_97m_HR_iTag	SRR5809667	SRX2988157	NCBI Sequence Read Archive	SRP043213	https://trace.ncbi.nlm.nih.gov/Traces/sra/?study=SRP043213	97	HR iTag
