# Supplementary material for: A compendium of multi-omic sequence information from the Saanich Inlet water column
Source: Sci Data. 2017 Oct 31;4:170160. doi: 10.1038/sdata.2017.160 (PMC5663217; doi:10.1038/sdata.2017.160)
Supplement: Supplementary Table S1 [file sdata2017160-s2.xlsx]

## Sheet: TableS1
Table S1. NCBI BioSample IDs for all Pyrotag and iTag datasets. Where not indicated sequencing centre was JGI.
SampleID	Cruise ID	Year	Month	Station	Depth (m)	LV PyroTag	LV iTag	LV_PF iTag	HR PyroTag	HR PyroTag Sequencing Centre	HR iTag
SI001_S3_10	1	2006	2	S3	10	SAMN03387503	-	-	-	-	-
SI001_S3_100	1	2006	2	S3	100	SAMN03387502	-	-	-	-	-
SI001_S3_120	1	2006	2	S3	120	SAMN03387504	-	-	-	-	-
SI001_S3_200	1	2006	2	S3	200	SAMN03387507	-	-	-	-	-
SI005_S3_10	5	2006	7	S3	10	SAMN03387883	-	-	-	-	-
SI005_S3_100	5	2006	7	S3	100	SAMN03387882	-	-	-	-	-
SI005_S3_120	5	2006	7	S3	120	SAMN03387884	-	-	-	-	-
SI005_S3_200	5	2006	7	S3	200	SAMN03387887	-	-	-	-	-
SI008_S3_10	8	2006	11	S3	10	SAMN03387923	-	-	-	-	-
SI008_S3_100	8	2006	11	S3	100	SAMN03387922	-	-	-	-	-
SI008_S3_120	8	2006	11	S3	120	SAMN03387924	-	-	-	-	-
SI008_S3_200	8	2006	11	S3	200	SAMN03387927	-	-	-	-	-
SI010_S3_10	10	2007	4	S3	10	SAMN03387509	-	-	-	-	-
SI010_S3_100	10	2007	4	S3	100	SAMN03387508	-	-	-	-	-
SI010_S3_120	10	2007	4	S3	120	SAMN03387510	-	-	-	-	-
SI010_S3_200	10	2007	4	S3	200	SAMN03387513	-	-	-	-	-
SI016_S3_10	16	2007	10	S3	10	SAMN03387515	-	-	-	-	-
SI016_S3_100	16	2007	10	S3	100	SAMN03387514	-	-	-	-	-
SI016_S3_120	16	2007	10	S3	120	SAMN03387516	-	-	-	-	-
SI016_S3_135	16	2007	10	S3	135	SAMN03387517	-	-	-	-	-
SI016_S3_150	16	2007	10	S3	150	SAMN03387518	-	-	-	-	-
SI016_S3_200	16	2007	10	S3	200	SAMN03387519	-	-	-	-	-
SI018_S3_10	18	2008	2	S3	10	SAMN03387521	-	-	-	-	-
SI018_S3_100	18	2008	2	S3	100	SAMN03387520	-	-	-	-	-
SI018_S3_120	18	2008	2	S3	120	SAMN03387522	-	-	-	-	-
SI018_S3_135	18	2008	2	S3	135	SAMN03387523	-	-	-	-	-
SI018_S3_150	18	2008	2	S3	150	SAMN03387524	-	-	-	-	-
SI018_S3_200	18	2008	2	S3	200	SAMN03387525	-	-	-	-	-
SI020_S3_10	20	2008	4	S3	10	SAMN03387527	-	-	-	-	-
SI020_S3_100	20	2008	4	S3	100	SAMN03387526	-	-	-	-	-
SI020_S3_120	20	2008	4	S3	120	SAMN03387528	-	-	-	-	-
SI020_S3_200	20	2008	4	S3	200	SAMN03387531	-	-	-	-	-
SI021_S3_10	21	2008	5	S3	10	-	-	-	SAMN03387533	JGI	-
SI021_S3_100	21	2008	5	S3	100	-	-	-	SAMN03387532	JGI	-
SI021_S3_110	21	2008	5	S3	110	-	-	-	SAMN03387534	JGI	-
SI021_S3_120	21	2008	5	S3	120	-	-	-	SAMN03387535	JGI	-
SI021_S3_135	21	2008	5	S3	135	-	-	-	SAMN03387536	JGI	-
SI021_S3_150	21	2008	5	S3	150	-	-	-	SAMN03387537	JGI	-
SI021_S3_165	21	2008	5	S3	165	-	-	-	SAMN03387538	JGI	-
SI021_S3_20	21	2008	5	S3	20	-	-	-	SAMN03387540	JGI	-
SI021_S3_200	21	2008	5	S3	200	-	-	-	SAMN03387539	JGI	-
SI021_S3_40	21	2008	5	S3	40	-	-	-	SAMN03387541	JGI	-
SI021_S3_60	21	2008	5	S3	60	-	-	-	SAMN03387542	JGI	-
SI021_S3_75	21	2008	5	S3	75	-	-	-	SAMN03387543	JGI	-
SI021_S3_85	21	2008	5	S3	85	-	-	-	SAMN03387544	JGI	-
SI021_S3_90	21	2008	5	S3	90	-	-	-	SAMN03387545	JGI	-
SI021_S3_97	21	2008	5	S3	97	-	-	-	SAMN03387546	JGI	-
SI022_S3_10	22	2008	6	S3	10	-	-	-	SAMN03387547	JGI	-
SI022_S3_120	22	2008	6	S3	120	-	-	-	SAMN03387548	JGI	-
SI022_S3_135	22	2008	6	S3	135	-	-	-	SAMN03387549	JGI	-
SI022_S3_150	22	2008	6	S3	150	-	-	-	SAMN03387550	JGI	-
SI022_S3_165	22	2008	6	S3	165	-	-	-	SAMN03387551	JGI	-
SI022_S3_185	22	2008	6	S3	185	-	-	-	SAMN03387552	JGI	-
SI022_S3_20	22	2008	6	S3	20	-	-	-	SAMN03387554	JGI	-
SI022_S3_200	22	2008	6	S3	200	-	-	-	SAMN03387553	JGI	-
SI022_S3_40	22	2008	6	S3	40	-	-	-	SAMN03387555	JGI	-
SI022_S3_75	22	2008	6	S3	75	-	-	-	SAMN03387556	JGI	-
SI022_S3_85	22	2008	6	S3	85	-	-	-	SAMN03387557	JGI	-
SI022_S3_90	22	2008	6	S3	90	-	-	-	SAMN03387558	JGI	-
SI022_S3_97	22	2008	6	S3	97	-	-	-	SAMN03387559	JGI	-
SI023_S3_10	23	2008	7	S3	10	-	-	-	SAMN03387561	JGI	-
SI023_S3_100	23	2008	7	S3	100	-	-	-	SAMN03387560	JGI	-
SI023_S3_110	23	2008	7	S3	110	-	-	-	SAMN03387562	JGI	-
SI023_S3_120	23	2008	7	S3	120	-	-	-	SAMN03387563	JGI	-
SI023_S3_135	23	2008	7	S3	135	-	-	-	SAMN03387564	JGI	-
SI023_S3_150	23	2008	7	S3	150	-	-	-	SAMN03387565	JGI	-
SI023_S3_165	23	2008	7	S3	165	-	-	-	SAMN03387566	JGI	-
SI023_S3_185	23	2008	7	S3	185	-	-	-	SAMN03387567	JGI	-
SI023_S3_20	23	2008	7	S3	20	-	-	-	SAMN03387569	JGI	-
SI023_S3_200	23	2008	7	S3	200	-	-	-	SAMN03387568	JGI	-
SI023_S3_40	23	2008	7	S3	40	-	-	-	SAMN03387570	JGI	-
SI023_S3_60	23	2008	7	S3	60	-	-	-	SAMN03387571	JGI	-
SI023_S3_75	23	2008	7	S3	75	-	-	-	SAMN03387572	JGI	-
SI023_S3_85	23	2008	7	S3	85	-	-	-	SAMN03387573	JGI	-
SI023_S3_90	23	2008	7	S3	90	-	-	-	SAMN03387574	JGI	-
SI023_S3_97	23	2008	7	S3	97	-	-	-	SAMN03387575	JGI	-
SI024_S3_10	24	2008	8	S3	10	SAMN03387579	-	-	SAMN03387578	JGI	-
SI024_S3_100	24	2008	8	S3	100	SAMN03387577	-	-	SAMN03387576	JGI	-
SI024_S3_110	24	2008	8	S3	110	-	-	-	SAMN03387580	JGI	-
SI024_S3_120	24	2008	8	S3	120	SAMN03387582	-	-	SAMN03387581	JGI	-
SI024_S3_135	24	2008	8	S3	135	SAMN03387584	-	-	SAMN03387583	JGI	-
SI024_S3_150	24	2008	8	S3	150	SAMN03387586	-	-	SAMN03387585	JGI	-
SI024_S3_165	24	2008	8	S3	165	-	-	-	SAMN03387587	JGI	-
SI024_S3_185	24	2008	8	S3	185	-	-	-	SAMN03387588	JGI	-
SI024_S3_20	24	2008	8	S3	20	-	-	-	SAMN03387591	JGI	-
SI024_S3_200	24	2008	8	S3	200	SAMN03387590	-	-	SAMN03387589	JGI	-
SI024_S3_40	24	2008	8	S3	40	-	-	-	SAMN03387592	JGI	-
SI024_S3_60	24	2008	8	S3	60	-	-	-	SAMN03387593	JGI	-
SI024_S3_75	24	2008	8	S3	75	-	-	-	SAMN03387594	JGI	-
SI024_S3_85	24	2008	8	S3	85	-	-	-	SAMN03387595	JGI	-
SI024_S3_90	24	2008	8	S3	90	-	-	-	SAMN03387596	JGI	-
SI024_S3_97	24	2008	8	S3	97	-	-	-	SAMN03387597	JGI	-
SI025_S3_10	25	2008	9	S3	10	-	-	-	SAMN03387599	JGI	-
SI025_S3_100	25	2008	9	S3	100	-	-	-	SAMN03387598	JGI	-
SI025_S3_110	25	2008	9	S3	110	-	-	-	SAMN03387600	JGI	-
SI025_S3_120	25	2008	9	S3	120	-	-	-	SAMN03387601	JGI	-
SI025_S3_135	25	2008	9	S3	135	-	-	-	SAMN03387602	JGI	-
SI025_S3_150	25	2008	9	S3	150	-	-	-	SAMN03387603	JGI	-
SI025_S3_165	25	2008	9	S3	165	-	-	-	SAMN03387604	JGI	-
SI025_S3_185	25	2008	9	S3	185	-	-	-	SAMN03387605	JGI	-
SI025_S3_20	25	2008	9	S3	20	-	-	-	SAMN03387607	JGI	-
SI025_S3_200	25	2008	9	S3	200	-	-	-	SAMN03387606	JGI	-
SI025_S3_40	25	2008	9	S3	40	-	-	-	SAMN03387608	JGI	-
SI025_S3_60	25	2008	9	S3	60	-	-	-	SAMN03387609	JGI	-
SI025_S3_75	25	2008	9	S3	75	-	-	-	SAMN03387610	JGI	-
SI025_S3_85	25	2008	9	S3	85	-	-	-	SAMN03387611	JGI	-
SI025_S3_90	25	2008	9	S3	90	-	-	-	SAMN03387612	JGI	-
SI025_S3_97	25	2008	9	S3	97	-	-	-	SAMN03387613	JGI	-
SI026_S3_10	26	2008	10	S3	10	SAMN03387617	-	-	SAMN03387616	JGI	-
SI026_S3_100	26	2008	10	S3	100	SAMN03387615	-	-	SAMN03387614	JGI	-
SI026_S3_110	26	2008	10	S3	110	-	-	-	SAMN03387618	JGI	-
SI026_S3_120	26	2008	10	S3	120	SAMN03387620	-	-	SAMN03387619	JGI	-
SI026_S3_135	26	2008	10	S3	135	SAMN03387622	-	-	SAMN03387621	JGI	-
SI026_S3_150	26	2008	10	S3	150	SAMN03387624	-	-	SAMN03387623	JGI	-
SI026_S3_165	26	2008	10	S3	165	-	-	-	SAMN03387625	JGI	-
SI026_S3_185	26	2008	10	S3	185	-	-	-	SAMN03387626	JGI	-
SI026_S3_20	26	2008	10	S3	20	-	-	-	SAMN03387629	JGI	-
SI026_S3_200	26	2008	10	S3	200	SAMN03387628	-	-	SAMN03387627	JGI	-
SI026_S3_60	26	2008	10	S3	60	-	-	-	SAMN03387630	JGI	-
SI026_S3_75	26	2008	10	S3	75	-	-	-	SAMN03387631	JGI	-
SI026_S3_85	26	2008	10	S3	85	-	-	-	SAMN03387632	JGI	-
SI026_S3_90	26	2008	10	S3	90	-	-	-	SAMN03387633	JGI	-
SI026_S3_97	26	2008	10	S3	97	-	-	-	SAMN03387634	JGI	-
SI027_S3_10	27	2008	11	S3	10	-	-	-	SAMN03387636	JGI	-
SI027_S3_100	27	2008	11	S3	100	-	-	-	SAMN03387635	JGI	-
SI027_S3_110	27	2008	11	S3	110	-	-	-	SAMN03387637	JGI	-
SI027_S3_120	27	2008	11	S3	120	-	-	-	SAMN03387638	JGI	-
SI027_S3_135	27	2008	11	S3	135	-	-	-	SAMN03387639	JGI	-
SI027_S3_150	27	2008	11	S3	150	-	-	-	SAMN03387640	JGI	-
SI027_S3_165	27	2008	11	S3	165	-	-	-	SAMN03387641	JGI	-
SI027_S3_20	27	2008	11	S3	20	-	-	-	SAMN03387643	JGI	-
SI027_S3_200	27	2008	11	S3	200	-	-	-	SAMN03387642	JGI	-
SI027_S3_40	27	2008	11	S3	40	-	-	-	SAMN03387644	JGI	-
SI027_S3_60	27	2008	11	S3	60	-	-	-	SAMN03387645	JGI	-
SI027_S3_75	27	2008	11	S3	75	-	-	-	SAMN03387646	JGI	-
SI027_S3_85	27	2008	11	S3	85	-	-	-	SAMN03387647	JGI	-
SI027_S3_90	27	2008	11	S3	90	-	-	-	SAMN03387648	JGI	-
SI027_S3_97	27	2008	11	S3	97	-	-	-	SAMN03387649	JGI	-
SI028_S3_10	28	2008	12	S3	10	-	-	-	SAMN03387651	JGI	-
SI028_S3_100	28	2008	12	S3	100	-	-	-	SAMN03387650	JGI	-
SI028_S3_110	28	2008	12	S3	110	-	-	-	SAMN03387652	JGI	-
SI028_S3_120	28	2008	12	S3	120	-	-	-	SAMN03387653	JGI	-
SI028_S3_135	28	2008	12	S3	135	-	-	-	SAMN03387654	JGI	-
SI028_S3_150	28	2008	12	S3	150	-	-	-	SAMN03387655	JGI	-
SI028_S3_165	28	2008	12	S3	165	-	-	-	SAMN03387656	JGI	-
SI028_S3_185	28	2008	12	S3	185	-	-	-	SAMN03387657	JGI	-
SI028_S3_20	28	2008	12	S3	20	-	-	-	SAMN03387659	JGI	-
SI028_S3_200	28	2008	12	S3	200	-	-	-	SAMN03387658	JGI	-
SI028_S3_40	28	2008	12	S3	40	-	-	-	SAMN03387660	JGI	-
SI028_S3_60	28	2008	12	S3	60	-	-	-	SAMN03387661	JGI	-
SI028_S3_75	28	2008	12	S3	75	-	-	-	SAMN03387662	JGI	-
SI028_S3_85	28	2008	12	S3	85	-	-	-	SAMN03387663	JGI	-
SI028_S3_90	28	2008	12	S3	90	-	-	-	SAMN03387664	JGI	-
SI028_S3_97	28	2008	12	S3	97	-	-	-	SAMN03387665	JGI	-
SI029_S3_10	29	2009	1	S3	10	-	-	-	SAMN03387667	JGI	-
SI029_S3_100	29	2009	1	S3	100	-	-	-	SAMN03387666	JGI	-
SI029_S3_110	29	2009	1	S3	110	-	-	-	SAMN03387668	JGI	-
SI029_S3_120	29	2009	1	S3	120	-	-	-	SAMN03387669	JGI	-
SI029_S3_135	29	2009	1	S3	135	-	-	-	SAMN03387670	JGI	-
SI029_S3_150	29	2009	1	S3	150	-	-	-	SAMN03387671	JGI	-
SI029_S3_165	29	2009	1	S3	165	-	-	-	SAMN03387672	JGI	-
SI029_S3_185	29	2009	1	S3	185	-	-	-	SAMN03387673	JGI	-
SI029_S3_20	29	2009	1	S3	20	-	-	-	SAMN03387675	JGI	-
SI029_S3_200	29	2009	1	S3	200	-	-	-	SAMN03387674	JGI	-
SI029_S3_40	29	2009	1	S3	40	-	-	-	SAMN03387676	JGI	-
SI029_S3_60	29	2009	1	S3	60	-	-	-	SAMN03387677	JGI	-
SI029_S3_75	29	2009	1	S3	75	-	-	-	SAMN03387678	JGI	-
SI029_S3_85	29	2009	1	S3	85	-	-	-	SAMN03387679	JGI	-
SI029_S3_90	29	2009	1	S3	90	-	-	-	SAMN03387680	JGI	-
SI029_S3_97	29	2009	1	S3	97	-	-	-	SAMN03387681	JGI	-
SI030_S3_10	30	2009	2	S3	10	SAMN03387685	-	-	SAMN03387684	JGI	-
SI030_S3_100	30	2009	2	S3	100	SAMN03387683	-	-	SAMN03387682	JGI	-
SI030_S3_110	30	2009	2	S3	110	-	-	-	SAMN03387686	JGI	-
SI030_S3_120	30	2009	2	S3	120	SAMN03387688	-	-	SAMN03387687	JGI	-
SI030_S3_135	30	2009	2	S3	135	SAMN03387690	-	-	SAMN03387689	JGI	-
SI030_S3_150	30	2009	2	S3	150	SAMN03387692	-	-	SAMN03387691	JGI	-
SI030_S3_165	30	2009	2	S3	165	-	-	-	SAMN03387693	JGI	-
SI030_S3_185	30	2009	2	S3	185	-	-	-	SAMN03387694	JGI	-
SI030_S3_20	30	2009	2	S3	20	-	-	-	SAMN03387697	JGI	-
SI030_S3_200	30	2009	2	S3	200	SAMN03387696	-	-	SAMN03387695	JGI	-
SI030_S3_40	30	2009	2	S3	40	-	-	-	SAMN03387698	JGI	-
SI030_S3_60	30	2009	2	S3	60	-	-	-	SAMN03387699	JGI	-
SI030_S3_75	30	2009	2	S3	75	-	-	-	SAMN03387700	JGI	-
SI030_S3_85	30	2009	2	S3	85	-	-	-	SAMN03387701	JGI	-
SI030_S3_90	30	2009	2	S3	90	-	-	-	SAMN03387702	JGI	-
SI030_S3_97	30	2009	2	S3	97	-	-	-	SAMN03387703	JGI	-
SI031_S3_10	31	2009	3	S3	10	-	-	-	SAMN03387705	JGI	-
SI031_S3_100	31	2009	3	S3	100	-	-	-	SAMN03387704	JGI	-
SI031_S3_110	31	2009	3	S3	110	-	-	-	SAMN03387706	JGI	-
SI031_S3_120	31	2009	3	S3	120	-	-	-	SAMN03387707	JGI	-
SI031_S3_135	31	2009	3	S3	135	-	-	-	SAMN03387708	JGI	-
SI031_S3_150	31	2009	3	S3	150	-	-	-	SAMN03387709	JGI	-
SI031_S3_165	31	2009	3	S3	165	-	-	-	SAMN03387710	JGI	-
SI031_S3_185	31	2009	3	S3	185	-	-	-	SAMN03387711	JGI	-
SI031_S3_20	31	2009	3	S3	20	-	-	-	SAMN03387713	JGI	-
SI031_S3_200	31	2009	3	S3	200	-	-	-	SAMN03387712	JGI	-
SI031_S3_40	31	2009	3	S3	40	-	-	-	SAMN03387714	JGI	-
SI031_S3_60	31	2009	3	S3	60	-	-	-	SAMN03387715	JGI	-
SI031_S3_75	31	2009	3	S3	75	-	-	-	SAMN03387716	JGI	-
SI031_S3_85	31	2009	3	S3	85	-	-	-	SAMN03387717	JGI	-
SI031_S3_90	31	2009	3	S3	90	-	-	-	SAMN03387718	JGI	-
SI031_S3_97	31	2009	3	S3	97	-	-	-	SAMN03387719	JGI	-
SI032_S3_10	32	2009	4	S3	10	-	-	-	SAMN03387721	JGI	-
SI032_S3_100	32	2009	4	S3	100	-	-	-	SAMN03387720	JGI	-
SI032_S3_110	32	2009	4	S3	110	-	-	-	SAMN03387722	JGI	-
SI032_S3_120	32	2009	4	S3	120	-	-	-	SAMN03387723	JGI	-
SI032_S3_135	32	2009	4	S3	135	-	-	-	SAMN03387724	JGI	-
SI032_S3_150	32	2009	4	S3	150	-	-	-	SAMN03387725	JGI	-
SI032_S3_165	32	2009	4	S3	165	-	-	-	SAMN03387726	JGI	-
SI032_S3_185	32	2009	4	S3	185	-	-	-	SAMN03387727	JGI	-
SI032_S3_20	32	2009	4	S3	20	-	-	-	SAMN03387728	JGI	-
SI032_S3_40	32	2009	4	S3	40	-	-	-	SAMN03387729	JGI	-
SI032_S3_60	32	2009	4	S3	60	-	-	-	SAMN03387730	JGI	-
SI032_S3_75	32	2009	4	S3	75	-	-	-	SAMN03387731	JGI	-
SI032_S3_85	32	2009	4	S3	85	-	-	-	SAMN03387732	JGI	-
SI032_S3_90	32	2009	4	S3	90	-	-	-	SAMN03387733	JGI	-
SI032_S3_97	32	2009	4	S3	97	-	-	-	SAMN03387734	JGI	-
SI033_S3_10	33	2009	5	S3	10	-	-	-	SAMN03387736	GQ	-
SI033_S3_100	33	2009	5	S3	100	-	-	-	SAMN03387735	GQ	-
SI033_S3_110	33	2009	5	S3	110	-	-	-	SAMN03387737	GQ	-
SI033_S3_120	33	2009	5	S3	120	-	-	-	SAMN03387738	GQ	-
SI033_S3_135	33	2009	5	S3	135	-	-	-	SAMN03387739	GQ	-
SI033_S3_150	33	2009	5	S3	150	-	-	-	SAMN03387740	GQ	-
SI033_S3_165	33	2009	5	S3	165	-	-	-	SAMN03387741	GQ	-
SI033_S3_185	33	2009	5	S3	185	-	-	-	SAMN03387742	GQ	-
SI033_S3_20	33	2009	5	S3	20	-	-	-	SAMN03387744	GQ	-
SI033_S3_200	33	2009	5	S3	200	-	-	-	SAMN03387743	GQ	-
SI033_S3_40	33	2009	5	S3	40	-	-	-	SAMN03387745	GQ	-
SI033_S3_60	33	2009	5	S3	60	-	-	-	SAMN03387746	GQ	-
SI033_S3_75	33	2009	5	S3	75	-	-	-	SAMN03387747	GQ	-
SI033_S3_90	33	2009	5	S3	90	-	-	-	SAMN03387748	GQ	-
SI033_S3_97	33	2009	5	S3	97	-	-	-	SAMN03387749	GQ	-
SI034_S3_10	34	2009	6	S3	10	SAMN03387753	-	-	SAMN03387752	GQ	-
SI034_S3_100	34	2009	6	S3	100	SAMN03387751	-	-	SAMN03387750	GQ	-
SI034_S3_110	34	2009	6	S3	110	-	-	-	SAMN03387754	GQ	-
SI034_S3_120	34	2009	6	S3	120	SAMN03387756	-	-	SAMN03387755	GQ	-
SI034_S3_135	34	2009	6	S3	135	SAMN03387758	-	-	SAMN03387757	GQ	-
SI034_S3_150	34	2009	6	S3	150	SAMN03387760	-	-	SAMN03387759	GQ	-
SI034_S3_165	34	2009	6	S3	165	-	-	-	SAMN03387761	GQ	-
SI034_S3_185	34	2009	6	S3	185	-	-	-	SAMN03387762	GQ	-
SI034_S3_20	34	2009	6	S3	20	-	-	-	SAMN03387765	GQ	-
SI034_S3_200	34	2009	6	S3	200	SAMN03387764	-	-	SAMN03387763	GQ	-
SI034_S3_40	34	2009	6	S3	40	-	-	-	SAMN03387766	GQ	-
SI034_S3_60	34	2009	6	S3	60	-	-	-	SAMN03387767	GQ	-
SI034_S3_75	34	2009	6	S3	75	-	-	-	SAMN03387768	GQ	-
SI034_S3_85	34	2009	6	S3	85	-	-	-	SAMN03387769	GQ	-
SI034_S3_90	34	2009	6	S3	90	-	-	-	SAMN03387770	GQ	-
SI034_S3_97	34	2009	6	S3	97	-	-	-	SAMN03387771	GQ	-
SI035_S3_10	35	2009	7	S3	10	-	-	-	SAMN03387773	GQ	-
SI035_S3_100	35	2009	7	S3	100	-	-	-	SAMN03387772	GQ	-
SI035_S3_110	35	2009	7	S3	110	-	-	-	SAMN03387774	GQ	-
SI035_S3_120	35	2009	7	S3	120	-	-	-	SAMN03387775	GQ	-
SI035_S3_135	35	2009	7	S3	135	-	-	-	SAMN03387776	GQ	-
SI035_S3_150	35	2009	7	S3	150	-	-	-	SAMN03387777	GQ	-
SI035_S3_165	35	2009	7	S3	165	-	-	-	SAMN03387778	GQ	-
SI035_S3_185	35	2009	7	S3	185	-	-	-	SAMN03387779	GQ	-
SI035_S3_20	35	2009	7	S3	20	-	-	-	SAMN03387781	GQ	-
SI035_S3_200	35	2009	7	S3	200	-	-	-	SAMN03387780	GQ	-
SI035_S3_40	35	2009	7	S3	40	-	-	-	SAMN03387782	GQ	-
SI035_S3_60	35	2009	7	S3	60	-	-	-	SAMN03387783	GQ	-
SI035_S3_75	35	2009	7	S3	75	-	-	-	SAMN03387784	GQ	-
SI035_S3_85	35	2009	7	S3	85	-	-	-	SAMN03387785	GQ	-
SI035_S3_90	35	2009	7	S3	90	-	-	-	SAMN03387786	GQ	-
SI035_S3_97	35	2009	7	S3	97	-	-	-	SAMN03387787	GQ	-
SI036_S3_10	36	2009	8	S3	10	SAMN03387791	-	-	SAMN03387790	GQ	-
SI036_S3_100	36	2009	8	S3	100	SAMN03387789	-	-	SAMN03387788	GQ	-
SI036_S3_110	36	2009	8	S3	110	-	-	-	SAMN03387792	GQ	-
SI036_S3_120	36	2009	8	S3	120	SAMN03387794	-	-	SAMN03387793	GQ	-
SI036_S3_135	36	2009	8	S3	135	SAMN03387796	-	-	SAMN03387795	GQ	-
SI036_S3_150	36	2009	8	S3	150	SAMN03387798	-	-	SAMN03387797	GQ	-
SI036_S3_165	36	2009	8	S3	165	-	-	-	SAMN03387799	GQ	-
SI036_S3_185	36	2009	8	S3	185	-	-	-	SAMN03387800	GQ	-
SI036_S3_200	36	2009	8	S3	200	SAMN03387802	-	-	SAMN03387801	GQ	-
SI036_S3_40	36	2009	8	S3	40	-	-	-	SAMN03387804	GQ	-
SI036_S3_60	36	2009	8	S3	60	-	-	-	SAMN03387805	GQ	-
SI036_S3_75	36	2009	8	S3	75	-	-	-	SAMN03387806	GQ	-
SI036_S3_85	36	2009	8	S3	85	-	-	-	SAMN03387807	GQ	-
SI036_S3_90	36	2009	8	S3	90	-	-	-	SAMN03387808	GQ	-
SI036_S3_97	36	2009	8	S3	97	-	-	-	SAMN03387809	GQ	-
SI037_S3_100	37	2009	9	S3	100	SAMN03387810	-	-	-	-	-
SI037_S3_135	37	2009	9	S3	135	SAMN03387813	-	-	-	-	-
SI037_S3_150	37	2009	9	S3	150	SAMN03387814	-	-	-	-	-
SI037_S3_200	37	2009	9	S3	200	SAMN03387815	-	-	-	-	-
SI038_S3_10	38	2009	10	S3	10	SAMN03387819	-	-	SAMN03387818	GQ	-
SI038_S3_100	38	2009	10	S3	100	SAMN03387817	-	-	SAMN03387816	GQ	-
SI038_S3_110	38	2009	10	S3	110	-	-	-	SAMN03387820	GQ	-
SI038_S3_120	38	2009	10	S3	120	SAMN03387822	-	-	SAMN03387821	GQ	-
SI038_S3_135	38	2009	10	S3	135	SAMN03387824	-	-	SAMN03387823	GQ	-
SI038_S3_150	38	2009	10	S3	150	SAMN03387826	-	-	SAMN03387825	GQ	-
SI038_S3_165	38	2009	10	S3	165	-	-	-	SAMN03387827	GQ	-
SI038_S3_185	38	2009	10	S3	185	-	-	-	SAMN03387828	GQ	-
SI038_S3_20	38	2009	10	S3	20	-	-	-	SAMN03387831	GQ	-
SI038_S3_200	38	2009	10	S3	200	SAMN03387830	-	-	SAMN03387829	GQ	-
SI038_S3_40	38	2009	10	S3	40	-	-	-	SAMN03387832	GQ	-
SI038_S3_60	38	2009	10	S3	60	-	-	-	SAMN03387833	GQ	-
SI038_S3_75	38	2009	10	S3	75	-	-	-	SAMN03387834	GQ	-
SI038_S3_85	38	2009	10	S3	85	-	-	-	SAMN03387835	GQ	-
SI038_S3_90	38	2009	10	S3	90	-	-	-	SAMN03387836	GQ	-
SI038_S3_97	38	2009	10	S3	97	-	-	-	SAMN03387837	GQ	-
SI046_S3_10	46	2010	6	S3	10	-	-	-	SAMN03387839	GQ	-
SI046_S3_100	46	2010	6	S3	100	-	-	-	SAMN03387838	GQ	-
SI046_S3_110	46	2010	6	S3	110	-	-	-	SAMN03387840	GQ	-
SI046_S3_120	46	2010	6	S3	120	-	-	-	SAMN03387841	GQ	-
SI046_S3_135	46	2010	6	S3	135	-	-	-	SAMN03387842	GQ	-
SI046_S3_150	46	2010	6	S3	150	-	-	-	SAMN03387843	GQ	-
SI046_S3_165	46	2010	6	S3	165	-	-	-	SAMN03387844	GQ	-
SI046_S3_185	46	2010	6	S3	185	-	-	-	SAMN03387845	GQ	-
SI046_S3_20	46	2010	6	S3	20	-	-	-	SAMN03387847	GQ	-
SI046_S3_200	46	2010	6	S3	200	-	-	-	SAMN03387846	GQ	-
SI046_S3_40	46	2010	6	S3	40	-	-	-	SAMN03387848	GQ	-
SI046_S3_60	46	2010	6	S3	60	-	-	-	SAMN03387849	GQ	-
SI046_S3_75	46	2010	6	S3	75	-	-	-	SAMN03387850	GQ	-
SI046_S3_85	46	2010	6	S3	85	-	-	-	SAMN03387851	GQ	-
SI046_S3_90	46	2010	6	S3	90	-	-	-	SAMN03387852	GQ	-
SI046_S3_97	46	2010	6	S3	97	-	-	-	SAMN03387853	GQ	-
SI047_S3_10	47	2010	7	S3	10	SAMN03387857	-	-	SAMN03387856	JGI	-
SI047_S3_100	47	2010	7	S3	100	SAMN03387855	-	-	SAMN03387854	JGI	-
SI047_S3_110	47	2010	7	S3	110	-	-	-	SAMN03387858	JGI	-
SI047_S3_120	47	2010	7	S3	120	SAMN03387860	-	-	SAMN03387859	JGI	-
SI047_S3_135	47	2010	7	S3	135	SAMN03387862	-	-	SAMN03387861	JGI	-
SI047_S3_150	47	2010	7	S3	150	SAMN03387864	-	-	SAMN03387863	JGI	-
SI047_S3_165	47	2010	7	S3	165	-	-	-	SAMN03387865	JGI	-
SI047_S3_185	47	2010	7	S3	185	-	-	-	SAMN03387866	JGI	-
SI047_S3_20	47	2010	7	S3	20	-	-	-	SAMN03387869	JGI	-
SI047_S3_200	47	2010	7	S3	200	SAMN03387868	-	-	SAMN03387867	JGI	-
SI047_S3_40	47	2010	7	S3	40	-	-	-	SAMN03387870	JGI	-
SI047_S3_60	47	2010	7	S3	60	-	-	-	SAMN03387871	JGI	-
SI047_S3_75	47	2010	7	S3	75	-	-	-	SAMN03387872	JGI	-
SI047_S3_85	47	2010	7	S3	85	-	-	-	SAMN03387873	JGI	-
SI047_S3_90	47	2010	7	S3	90	-	-	-	SAMN03387874	JGI	-
SI047_S3_97	47	2010	7	S3	97	-	-	-	SAMN03387875	JGI	-
SI048_S3_10	48	2010	8	S3	10	SAMN03387877	-	-	-	-	-
SI048_S3_100	48	2010	8	S3	100	SAMN03387876	-	-	-	-	-
SI048_S3_120	48	2010	8	S3	120	SAMN03387878	-	-	-	-	-
SI048_S3_135	48	2010	8	S3	135	SAMN03387879	-	-	-	-	-
SI048_S3_150	48	2010	8	S3	150	SAMN03387880	-	-	-	-	-
SI048_S3_200	48	2010	8	S3	200	SAMN03387881	-	-	-	-	-
SI053_S3_10	53	2011	1	S3	10	SAMN03387889	-	-	-	-	-
SI053_S3_100	53	2011	1	S3	100	SAMN03387888	-	-	-	-	-
SI053_S3_120	53	2011	1	S3	120	SAMN03387890	-	-	-	-	-
SI053_S3_135	53	2011	1	S3	135	SAMN03387891	-	-	-	-	-
SI053_S3_150	53	2011	1	S3	150	SAMN03387892	-	-	-	-	-
SI053_S3_200	53	2011	1	S3	200	SAMN03387893	-	-	-	-	-
SI054_S3_10	54	2011	2	S3	10	SAMN03387897	-	-	SAMN03387896	JGI	-
SI054_S3_100	54	2011	2	S3	100	SAMN03387895	-	-	SAMN03387894	JGI	-
SI054_S3_110	54	2011	2	S3	110	-	-	-	SAMN03387898	JGI	-
SI054_S3_120	54	2011	2	S3	120	SAMN03387900	-	-	SAMN03387899	JGI	-
SI054_S3_135	54	2011	2	S3	135	SAMN03387902	-	-	SAMN03387901	JGI	-
SI054_S3_150	54	2011	2	S3	150	SAMN03387904	-	-	SAMN03387903	JGI	-
SI054_S3_165	54	2011	2	S3	165	-	-	-	SAMN03387905	JGI	-
SI054_S3_185	54	2011	2	S3	185	-	-	-	SAMN03387906	JGI	-
SI054_S3_20	54	2011	2	S3	20	-	-	-	SAMN03387909	JGI	-
SI054_S3_200	54	2011	2	S3	200	SAMN03387908	-	-	SAMN03387907	JGI	-
SI054_S3_40	54	2011	2	S3	40	-	-	-	SAMN03387910	JGI	-
SI054_S3_60	54	2011	2	S3	60	-	-	-	SAMN03387911	JGI	-
SI054_S3_75	54	2011	2	S3	75	-	-	-	SAMN03387912	JGI	-
SI054_S3_85	54	2011	2	S3	85	-	-	-	SAMN03387913	JGI	-
SI054_S3_90	54	2011	2	S3	90	-	-	-	SAMN03387914	JGI	-
SI054_S3_97	54	2011	2	S3	97	-	-	-	SAMN03387915	JGI	-
SI060_S3_100	60	2011	8	S3	100	SAMN03387916	-	-	-	-	-
SI060_S3_150	60	2011	8	S3	150	SAMN03387920	-	-	-	-	-
SI060_S3_200	60	2011	8	S3	200	SAMN03387921	-	-	-	-	-
SI072_S3_10	72	2012	8-01	S3	10	-	SAMN05785699	SAMN05785718	-	-	-
SI072_S3_100	72	2012	8-01	S3	100	-	SAMN05785700	SAMN05785719	-	-	SAMN05785652
SI072_S3_110	72	2012	8-01	S3	110	-	-	-	-	-	SAMN05785653
SI072_S3_120	72	2012	8-01	S3	120	-	SAMN05785701	-	-	-	SAMN05785654
SI072_S3_135	72	2012	8-01	S3	135	-	SAMN05785702	SAMN05785720	-	-	SAMN05785655
SI072_S3_150	72	2012	8-01	S3	150	-	SAMN05785703	SAMN05785721	-	-	SAMN05785656
SI072_S3_165	72	2012	8-01	S3	165	-	SAMN05785704	SAMN05785722	-	-	SAMN05785657
SI072_S3_185	72	2012	8-01	S3	185	-	-	-	-	-	SAMN05785658
SI072_S3_20	72	2012	8-01	S3	20	-	-	-	-	-	SAMN05785659
SI072_S3_200	72	2012	8-01	S3	200	-	SAMN05785705	-	-	-	SAMN05785660
SI072_S3_40	72	2012	8-01	S3	40	-	-	-	-	-	SAMN05785661
SI072_S3_60	72	2012	8-01	S3	60	-	-	-	-	-	SAMN05785662
SI072_S3_75	72	2012	8-01	S3	75	-	-	-	-	-	SAMN05785663
SI072_S3_85	72	2012	8-01	S3	85	-	-	-	-	-	SAMN05785664
SI072_S3_90	72	2012	8-01	S3	90	-	-	-	-	-	SAMN05785665
SI072_S3_97	72	2012	8-01	S3	97	-	-	-	-	-	SAMN05785666
SI073_S3_10	73	2012	8-02	S3	10	-	SAMN05785706	-	-	-	-
SI073_S3_100	73	2012	8-02	S3	100	-	SAMN05785707	SAMN05785723	-	-	-
SI073_S3_120	73	2012	8-02	S3	120	-	SAMN05785708	SAMN05785724	-	-	-
SI073_S3_135	73	2012	8-02	S3	135	-	SAMN05785709	SAMN05785725	-	-	-
SI073_S3_150	73	2012	8-02	S3	150	-	SAMN05785710	-	-	-	-
SI073_S3_165	73	2012	8-02	S3	165	-	-	SAMN05785726	-	-	-
SI074_S3_10	74	2012	9-10	S3	10	-	SAMN05785711	SAMN05785727	-	-	SAMN05785667
SI074_S3_100	74	2012	9-10	S3	100	-	SAMN05785712	SAMN05785728	-	-	SAMN05785668
SI074_S3_110	74	2012	9-10	S3	110	-	-	-	-	-	SAMN05785669
SI074_S3_120	74	2012	9-10	S3	120	-	SAMN05785713	SAMN05785729	-	-	SAMN05785670
SI074_S3_135	74	2012	9-10	S3	135	-	SAMN05785714	SAMN05785730	-	-	SAMN05785671
SI074_S3_150	74	2012	9-10	S3	150	-	SAMN05785715	SAMN05785731	-	-	SAMN05785672
SI074_S3_165	74	2012	9-10	S3	165	-	SAMN05785716	SAMN05785732	-	-	SAMN05785673
SI074_S3_185	74	2012	9-10	S3	185	-	-	-	-	-	SAMN05785674
SI074_S3_20	74	2012	9-10	S3	20	-	-	-	-	-	SAMN05785675
SI074_S3_200	74	2012	9-10	S3	200	-	SAMN05785717	SAMN05785733	-	-	SAMN05785676
SI074_S3_40	74	2012	9-10	S3	40	-	-	-	-	-	SAMN05785677
SI074_S3_60	74	2012	9-10	S3	60	-	-	-	-	-	SAMN05785678
SI074_S3_75	74	2012	9-10	S3	75	-	-	-	-	-	SAMN05785679
SI074_S3_85	74	2012	9-10	S3	85	-	-	-	-	-	SAMN05785680
SI074_S3_90	74	2012	9-10	S3	90	-	-	-	-	-	SAMN05785681
SI074_S3_97	74	2012	9-10	S3	97	-	-	-	-	-	SAMN05785682
SI075_S3_10	75	2012	9-20	S3	10	-	-	-	-	-	SAMN05785683
SI075_S3_100	75	2012	9-20	S3	100	-	-	-	-	-	SAMN05785684
SI075_S3_110	75	2012	9-20	S3	110	-	-	-	-	-	SAMN05785685
SI075_S3_120	75	2012	9-20	S3	120	-	-	-	-	-	SAMN05785686
SI075_S3_135	75	2012	9-20	S3	135	-	-	-	-	-	SAMN05785687
SI075_S3_150	75	2012	9-20	S3	150	-	-	-	-	-	SAMN05785688
SI075_S3_165	75	2012	9-20	S3	165	-	-	-	-	-	SAMN05785689
SI075_S3_185	75	2012	9-20	S3	185	-	-	-	-	-	SAMN05785690
SI075_S3_20	75	2012	9-20	S3	20	-	-	-	-	-	SAMN05785691
SI075_S3_200	75	2012	9-20	S3	200	-	-	-	-	-	SAMN05785692
SI075_S3_40	75	2012	9-20	S3	40	-	-	-	-	-	SAMN05785693
SI075_S3_60	75	2012	9-20	S3	60	-	-	-	-	-	SAMN05785694
SI075_S3_75	75	2012	9-20	S3	75	-	-	-	-	-	SAMN05785695
SI075_S3_85	75	2012	9-20	S3	85	-	-	-	-	-	SAMN05785696
SI075_S3_90	75	2012	9-20	S3	90	-	-	-	-	-	SAMN05785697
SI075_S3_97	75	2012	9-20	S3	97	-	-	-	-	-	SAMN05785698
