# Supplementary material for: A compendium of multi-omic sequence information from the Saanich Inlet water column
Source: Sci Data. 2017 Oct 31;4:170160. doi: 10.1038/sdata.2017.160 (PMC5663217; doi:10.1038/sdata.2017.160)
Supplement: Supplementary Table S2 [file sdata2017160-s3.xlsx]

## Sheet: TABLE_S2
Table S2. Metagenome, metatranscriptome and metaproteome inventory. Table of IMG/M JGI project IDs and NCBI BioSample Acession numbers for metagenome (MetaG), metatranscriptome (MetaT) and metaproteome (MetaP) samples with sample ID, presence and type of pyrotag data is indicated. All Pyrotag, iTag, metagenome and metatranscriptome samples are accessioned under BioProject PRJNA247822.
SampleID	Cruise ID	Year	Month	Station	Depth (m)	Tag Data	MetaG IMG/M Genome ID	MetaG BioSample Accession	MetaT IMG/M JGI project ID	MetaT BioSample Accession	MetaP Pride File Prefix
SI020_S3_100	20	2008	Apr	SI03	100	LVPyrotag	-	-	-	-	SH_SBI_02, SH_SBI_03, SH_SBI_19
SI020_S3_200	20	2008	Apr	SI03	200	LVPyrotag	-	-	-	-	SH_SBI_04, SH_SBI_05, SH_SBI_21
SI020_S3_10	20	2008	Apr	SI03	10	LVPyrotag	-	-	-	-	SH_SBI_18
SI020_S3_120	20	2008	Apr	SI03	120	LVPyrotag	-	-	-	-	SH_SBI_20
SI034_S3_10	34	2009	Jun	SI03	10	HRPyrotag, LVPyrotag	3300000224	SAMN05224402	-	-	-
SI034_S3_100	34	2009	Jun	SI03	100	HRPyrotag, LVPyrotag	3300000254	SAMN05224404	-	-	-
SI034_S3_120	34	2009	Jun	SI03	120	HRPyrotag, LVPyrotag	3300000225	SAMN05224407	-	-	-
SI034_S3_135	34	2009	Jun	SI03	135	HRPyrotag, LVPyrotag	3300000226	SAMN05224408	-	-	-
SI034_S3_150	34	2009	Jun	SI03	150	HRPyrotag, LVPyrotag	3300000237	SAMN05224411	-	-	-
SI034_S3_200	34	2009	Jun	SI03	200	HRPyrotag, LVPyrotag	3300000172	SAMN05224484	-	-	-
SI036_S3_100	36	2009	Aug	SI03	100	HRPyrotag, LVPyrotag	3300000238	SAMN05224405	-	-	-
SI036_S3_120	36	2009	Aug	SI03	120	HRPyrotag, LVPyrotag	3300000239	SAMN05224472	-	-	-
SI036_S3_135	36	2009	Aug	SI03	135	HRPyrotag, LVPyrotag	3300000170	SAMN05224406	-	-	-
SI036_S3_150	36	2009	Aug	SI03	150	HRPyrotag, LVPyrotag	3300000204	SAMN05224409	-	-	-
SI036_S3_200	36	2009	Aug	SI03	200	HRPyrotag, LVPyrotag	3300000155	SAMN05224412	-	-	-
SI037_S2_100	37	2009	Sep	SI02	100	-	3300004110	SAMN05224479	-	-	SH_SBI_06
SI037_S2_130	37	2009	Sep	SI02	130	-	-	-	-	-	SH_SBI_09
SI037_S2_150	37	2009	Sep	SI02	150	-	3300004109	SAMN05224480	-	-	SH_SBI_12
SI037_S2_200	37	2009	Sep	SI02	200	-	3300004111	SAMN05224481	-	-	SH_SBI_15
SI037_S3_10	37	2009	Sep	SI03	10	-	3300003599	SAMN05224521	-	-	-
SI037_S3_100	37	2009	Sep	SI03	100	LVPyrotag	3300003478	SAMN05224482	-	-	SH_SBI_07
SI037_S3_110	37	2009	Sep	SI03	110	-	3300003615	SAMN05224526	-	-	-
SI037_S3_120	37	2009	Sep	SI03	120	-	3300003600	SAMN05224527	-	-	-
SI037_S3_125	37	2009	Sep	SI03	125	-	3300003620	SAMN05224532	-	-	-
SI037_S3_130	37	2009	Sep	SI03	130	-	3300003498	SAMN05224483	-	-	SH_SBI_10
SI037_S3_150	37	2009	Sep	SI03	150	LVPyrotag	3300003494	SAMN05224486	-	-	SH_SBI_13
SI037_S3_200	37	2009	Sep	SI03	200	LVPyrotag	3300003496	SAMN05224487	-	-	SH_SBI_16
SI037_S4_100	37	2009	Sep	SI04	100	-	3300003500	SAMN05224429	-	-	SH_SBI_08
SI037_S4_130	37	2009	Sep	SI04	130	-	3300003501	SAMN05224434	-	-	SH_SBI_11
SI037_S4_150	37	2009	Sep	SI04	150	-	3300003495	SAMN05224435	-	-	SH_SBI_14
SI037_S4_190	37	2009	Sep	SI04	190	-	-	-	-	-	SH_SBI_17
SI038_S3_10	38	2009	Oct	SI03	10	HRPyrotag, LVPyrotag	-	-	-	-	SH_SBI_TC_01
SI038_S3_97	38	2009	Oct	SI03	97	HRPyrotag	-	-	-	-	SH_SBI_TC_02
SI038_S3_120	38	2009	Oct	SI03	120	HRPyrotag, LVPyrotag	-	-	-	-	SH_SBI_TC_03
SI038_S3_150	38	2009	Oct	SI03	150	HRPyrotag, LVPyrotag	-	-	-	-	SH_SBI_TC_04
SI038_S3_165	38	2009	Oct	SI03	165	HRPyrotag	-	-	-	-	SH_SBI_TC_05
SI038_S3_200	38	2009	Oct	SI03	200	HRPyrotag, LVPyrotag	-	-	-	-	SH_SBI_TC_06
SI039_S3_10	39	2009	Nov	SI03	10	-	4096421	SAMN05224416	-	-	-
SI039_S3_100	39	2009	Nov	SI03	100	-	4096422	SAMN05224417	-	-	-
SI039_S3_120	39	2009	Nov	SI03	120	-	4096423	SAMN05224422	-	-	-
SI039_S3_135	39	2009	Nov	SI03	135	-	4096424	SAMN05224423	-	-	-
SI039_S3_150	39	2009	Nov	SI03	150	-	4096425	SAMN05224428	-	-	-
SI039_S3_200	39	2009	Nov	SI03	200	-	4096426	SAMN05224477	-	-	-
SI042_S3_10	42	2010	Feb	SI03	10	-	*	SAMN05224451	1001537	SAMN05238748	SH_SBI_TC_07
SI042_S3_100	42	2010	Feb	SI03	100	-	*	SAMN05224447	1001540	SAMN05238739	-
SI042_S3_120	42	2010	Feb	SI03	120	-	*	SAMN05224436	1001543	SAMN05238743	SH_SBI_TC_09
SI042_S3_135	42	2010	Feb	SI03	135	-	*	SAMN05224437	1001546	SAMN05238741	-
SI042_S3_150	42	2010	Feb	SI03	150	-	*	SAMN05224442	1001549	SAMN05238745	SH_SBI_TC_10
SI042_S3_200	42	2010	Feb	SI03	200	-	*	SAMN05224443	1001552	SAMN05238751	SH_SBI_TC_12
SI044_S3_10	44	2010	Apr	SI03	10	-	-	-	-	-	SH_SBI_TC_13
SI044_S3_60	44	2010	Apr	SI03	60	-	-	-	-	-	SH_SBI_TC_14
SI044_S3_97	44	2010	Apr	SI03	67	-	-	-	-	-	SH_SBI_TC_15
SI044_S3_120	44	2010	Apr	SI03	120	-	-	-	-	-	SH_SBI_TC_16
SI044_S3_135	44	2010	Apr	SI03	135	-	-	-	-	-	SH_SBI_TC_17
SI044_S3_150	44	2010	Apr	SI03	150	-	-	-	-	-	SH_SBI_TC_18
SI044_S3_200	44	2010	Apr	SI03	200	-	-	-	-	-	SH_SBI_TC_19
SI046_S3_10	46	2010	Jun	SI03	10	HRPyrotag	-	-	-	-	SH_SBI_TC_20
SI046_S3_60	46	2010	Jun	SI03	60	HRPyrotag	-	-	-	-	SH_SBI_TC_21
SI046_S3_100	46	2010	Jun	SI03	100	HRPyrotag	-	-	-	-	SH_SBI_TC_22
SI046_S3_120	46	2010	Jun	SI03	120	HRPyrotag	-	-	-	-	SH_SBI_TC_23
SI046_S3_135	46	2010	Jun	SI03	135	HRPyrotag	-	-	-	-	SH_SBI_TC_24
SI046_S3_150	46	2010	Jun	SI03	150	HRPyrotag	-	-	-	-	SH_SBI_TC_25
SI046_S3_200	46	2010	Jun	SI03	200	HRPyrotag	-	-	-	-	SH_SBI_TC_26
SI047_S3_10	47	2010	July	SI03	10	HRPyrotag, LVPyrotag	-	-	3300004642	SAMN05224517	SH_SBI_TC2_SI047_10m
SI047_S3_100	47	2010	July	SI03	100	HRPyrotag, LVPyrotag	3300000148	SAMN05224454	3300005234	SAMN05224498	SH_SBI_TC2_SI047_100m
SI047_S3_120	47	2010	July	SI03	120	HRPyrotag, LVPyrotag	3300000212	SAMN05224455	3300004958	SAMN05224499	SH_SBI_TC2_SI047_120m
SI047_S3_135	47	2010	July	SI03	135	HRPyrotag, LVPyrotag	3300000193	SAMN05224458	3300004640	SAMN05224500	SH_SBI_TC2_SI047_135m
SI047_S3_150	47	2010	July	SI03	150	HRPyrotag, LVPyrotag	3300000154	SAMN05224459	3300004637	SAMN05224516	SH_SBI_TC2_SI047_150m
SI047_S3_200	47	2010	July	SI03	200	HRPyrotag, LVPyrotag	3300000171	SAMN05224463	3300004974	SAMN05224501	SH_SBI_TC2_SI047_200m
SI048_S3_10	48	2010	Aug	SI03	10	LVPyrotag	3300000207	SAMN05224462	3300004960	SAMN05224502	SH_SBI_TC2_SI048_10m
SI048_S3_100	48	2010	Aug	SI03	100	LVPyrotag	3300000324	SAMN05224393	3300004962	SAMN05224503	SH_SBI_TC2_SI048_100m
SI048_S3_120	48	2010	Aug	SI03	120	LVPyrotag	3300000150	SAMN05224394	3300004639	SAMN05224504	SH_SBI_TC2_SI048_120m
SI048_S3_135	48	2010	Aug	SI03	135	LVPyrotag	3300000160	SAMN05224397	3300004638	SAMN05224505	SH_SBI_TC2_SI048_135m
SI048_S3_150	48	2010	Aug	SI03	150	LVPyrotag	3300000200	SAMN05224398	3300004636	SAMN05224511	SH_SBI_TC2_SI048_150m
SI048_S3_200	48	2010	Aug	SI03	200	LVPyrotag	3300000166	SAMN05224401	3300004641	SAMN05223291	SH_SBI_TC2_SI048_200m
SI053_S3_10	53	2011	Jan	SI03	10	LVPyrotag	3300000143	SAMN05224489	-	-	SH_SBI_TC2_SI053_10m
SI053_S3_100	53	2011	Jan	SI03	100	LVPyrotag	3300000187	SAMN05224490	-	-	SH_SBI_TC2_SI053_100m
SI053_S3_120	53	2011	Jan	SI03	120	LVPyrotag	3300000215	SAMN05224491	-	-	SH_SBI_TC2_SI053_120m
SI053_S3_135	53	2011	Jan	SI03	135	LVPyrotag	3300000211	SAMN05224492	-	-	SH_SBI_TC2_SI053_135m
SI053_S3_150	53	2011	Jan	SI03	150	LVPyrotag	3300000216	SAMN05224466	-	-	SH_SBI_TC2_SI053_150m
SI053_S3_200	53	2011	Jan	SI03	200	LVPyrotag	3300000151	SAMN05224467	-	-	SH_SBI_TC2_SI053_200m
SI054_S3_10	54	2011	Feb	SI03	10	HRPyrotag, LVPyrotag	-	-	3300004957	SAMN05223292	SH_SBI_TC2_SI054_10m
SI054_S3_100	54	2011	Feb	SI03	100	HRPyrotag, LVPyrotag	3300000158	SAMN05224410	3300004975	SAMN05223293	SH_SBI_TC2_SI054_100m
SI054_S3_120	54	2011	Feb	SI03	120	HRPyrotag, LVPyrotag	3300000146	SAMN05224433	3300004954	SAMN05224510	SH_SBI_TC2_SI054_120m
SI054_S3_135	54	2011	Feb	SI03	135	HRPyrotag, LVPyrotag	3300000201	SAMN05224473	3300005233	SAMN05236416	SH_SBI_TC2_SI054_135m
SI054_S3_150	54	2011	Feb	SI03	150	HRPyrotag, LVPyrotag	3300000147	SAMN05224478	3300004968	SAMN05224506	SH_SBI_TC2_SI054_150m
SI054_S3_200	54	2011	Feb	SI03	200	HRPyrotag, LVPyrotag	3300000214	SAMN05224438	3300004627	SAMN05224507	SH_SBI_TC2_SI054_200m
SI060_S3_100	60	2011	Aug	SI03	100	LVPyrotag	3300000192	SAMN05224439	-	-	-
SI060_S3_150	60	2011	Aug	SI03	150	LVPyrotag	3300000188	SAMN05224444	-	-	-
SI060_S3_200	60	2011	Aug	SI03	200	LVPyrotag	3300000174	SAMN05224474	-	-	-
SI072_S3_10	72	2012	Aug, 1	SI03	10	LViTag, LV_PFiTag	3300003592	SAMN05224440	1024556	SAMN05238753	-
SI072_S3_100	72	2012	Aug, 1	SI03	100	HRiTag, LViTag, LV_PFiTag	3300003588	SAMN05224441	1024559, 1024562	SAMN05238755, SAMN05236417	-
SI072_S3_120	72	2012	Aug, 1	SI03	120	HRiTag, LViTag	3300003589	SAMN05224512	-	-	-
SI072_S3_135	72	2012	Aug, 1	SI03	135	HRiTag, LViTag, LV_PFiTag	3300003585	SAMN05224513	1024571, 1024574	SAMN05238757, SAMN05238759	-
SI072_S3_150	72	2012	Aug, 1	SI03	150	HRiTag, LViTag, LV_PFiTag	3300003591	SAMN05224518	1024577, 1024580	SAMN05238761, SAMN05238729	-
SI072_S3_165	72	2012	Aug, 1	SI03	165	HRiTag, LViTag, LV_PFiTag	3300003619	SAMN05224523	1024583, 1024586	SAMN05238731, SAMN05238732	-
SI072_S3_200	72	2012	Aug, 1	SI03	200	HRiTag, LViTag	3300003590	SAMN05224519	1024589, 1024592	SAMN05238733, SAMN05238734	-
SI073_S3_10	73	2012	Aug, 28	SI03	10	LViTag	3300003582	SAMN05224534	1024595	SAMN05238721	-
SI073_S3_100	73	2012	Aug, 28	SI03	100	LViTag, LV_PFiTag	3300003583	SAMN05224524	-	-	-
SI073_S3_120	73	2012	Aug, 28	SI03	120	LViTag, LV_PFiTag	3300003584	SAMN05224525	-	-	-
SI073_S3_135	73	2012	Aug, 28	SI03	135	LViTag, LV_PFiTag	3300003596	SAMN05224530	-	-	-
SI073_S3_150	73	2012	Aug, 28	SI03	150	LViTag	3300003587	SAMN05224531	-	-	-
SI073_S3_165	73	2012	Aug, 28	SI03	165	LV_PFiTag	3300003618	SAMN05224533	1024622, 1024625	SAMN05238722, SAMN05238723	-
SI073_S3_200	73	2012	Aug, 28	SI03	200	-	3300003581	SAMN05224508	1024628	SAMN05238724	-
SI074_S3_10	74	2012	Sep, 10	SI03	10	HRiTag, LViTag, LV_PFiTag	3300003594	SAMN05224529	1024634	SAMN05238725	-
SI074_S3_100	74	2012	Sep, 10	SI03	100	HRiTag, LViTag, LV_PFiTag	3300003593	SAMN05224509	1024637, 1024640	SAMN05238726, SAMN05238727	-
SI074_S3_120	74	2012	Sep, 10	SI03	120	HRiTag, LViTag, LV_PFiTag	3300003580	SAMN05224514	1024643	SAMN05238728	-
SI074_S3_135	74	2012	Sep, 10	SI03	135	HRiTag, LViTag, LV_PFiTag	3300003586	SAMN05224515	1024649, 1024652	SAMN05238730, SAMN05238763	-
SI074_S3_150	74	2012	Sep, 10	SI03	150	HRiTag, LViTag, LV_PFiTag	3300003602	SAMN05224528	1024655, 1024658	SAMN05238765, SAMN05238736	-
SI074_S3_165	74	2012	Sep, 10	SI03	165	HRiTag, LViTag, LV_PFiTag	3300003601	SAMN05224535	1024661, 1024664	SAMN05238738, SAMN05238740	-
SI074_S3_200	74	2012	Sep, 10	SI03	200	HRiTag, LViTag, LV_PFiTag	3300003595	SAMN05224520	1024667, 1024670	SAMN05238742, SAMN05238744	-
SI075_S3_10	75	2012	Sep, 20	SI03	10	HRiTag	3300004279	SAMN05224536	1024673	SAMN05238746	-
SI075_S3_100	75	2012	Sep, 20	SI03	100	HRiTag	3300004280	SAMN05224522	1024676, 1024679	SAMN05238749, SAMN05238747	-
SI075_S3_120	75	2012	Sep, 20	SI03	120	HRiTag	3300004274	SAMN05224493	1024682, 1024685	SAMN05238750, SAMN05238752	-
SI075_S3_150	75	2012	Sep, 20	SI03	135	HRiTag	3300004278	SAMN05224495	1024694, 1024697	SAMN05238758, SAMN05238760	-
SI075_S3_165	75	2012	Sep, 20	SI03	165	HRiTag	3300004276	SAMN05224496	-	-	-
SI075_S3_200	75	2012	Sep, 20	SI03	200	HRiTag	3300004277	SAMN05224497	1024706, 1024709	SAMN05236415, SAMN05238735	-
SI075_S3_135	75	2012	Sep, 20	SI03	135	HRiTag	3300004273	SAMN05224494	1024688, 1024691	SAMN05238754, SAMN05238756	-
* SI042 samples are not currently in IMG/M database, but are available in the NCBI sequence read Archive with the indicated BioSample
